# Supplementary material for: Investigating expectations and needs regarding the use of large language models at Bavarian university clinics
Source: Sci Rep. 2026 Mar 26;16:10505. doi: 10.1038/s41598-026-45245-2 (PMC13031305; doi:10.1038/s41598-026-45245-2)
Supplement: Supplementary file 2 — Supplementary Information 2. [file 41598_2026_45245_MOESM2_ESM.xlsx]

## Sheet: Sheet1
ID	Welcher Berufsgruppe ordnen Sie sich zu?	Was ist Ihr medizinisches Fachgebiet? (falls zutreffend)	Berufserfahrung in Ihrem Fachgebiet in Jahren?	Wie oft nutzen Sie auf Sprachmodellen basierende Software (wie z.B. ChatGPT) in Ihrem Fachgebiet?	Wofür nutzen Sie (ggf) Sprachmodelle?	Wie relevant sind diese Anwendungsfälle von Sprachmodellen für Ihre tägliche Arbeit? (nicht nur für Ihre derzeitige Nutzung, sondern auch für die mögliche Nutzung in der Zukunft) [Extraktion von wichtigen Informationen und Beweisen aus Dokumenten wie medizinischen Forschungsunterlagen und Patientennotizen]	Wie relevant sind diese Anwendungsfälle von Sprachmodellen für Ihre tägliche Arbeit? (nicht nur für Ihre derzeitige Nutzung, sondern auch für die mögliche Nutzung in der Zukunft) [Beantwortung von Fragen der Patienten oder Entscheidungshilfe für Ärzte in gesprächiger Form]	Wie relevant sind diese Anwendungsfälle von Sprachmodellen für Ihre tägliche Arbeit? (nicht nur für Ihre derzeitige Nutzung, sondern auch für die mögliche Nutzung in der Zukunft) [Verbesserung der medizinischen Argumentation, z. B. Entdeckung von Krankheiten anhand von Symptomen]	Wie relevant sind diese Anwendungsfälle von Sprachmodellen für Ihre tägliche Arbeit? (nicht nur für Ihre derzeitige Nutzung, sondern auch für die mögliche Nutzung in der Zukunft) [Transkription von Sprache in Textform]	Wie relevant sind diese Anwendungsfälle von Sprachmodellen für Ihre tägliche Arbeit? (nicht nur für Ihre derzeitige Nutzung, sondern auch für die mögliche Nutzung in der Zukunft) [Übersetzung von medizinischen Berichten in die Muttersprache des Patienten]	Wie relevant sind diese Anwendungsfälle von Sprachmodellen für Ihre tägliche Arbeit? (nicht nur für Ihre derzeitige Nutzung, sondern auch für die mögliche Nutzung in der Zukunft) [Vereinfachung der medizinischen Dokumente zum besseren Verständnis der Patienten]	Wie relevant sind diese Anwendungsfälle von Sprachmodellen für Ihre tägliche Arbeit? (nicht nur für Ihre derzeitige Nutzung, sondern auch für die mögliche Nutzung in der Zukunft) [Erstellung eines schriftlichen Berichts aus numerischen Daten (z. B. Blutkultur)]	Wie relevant sind diese Anwendungsfälle von Sprachmodellen für Ihre tägliche Arbeit? (nicht nur für Ihre derzeitige Nutzung, sondern auch für die mögliche Nutzung in der Zukunft) [Zusammenfassen langer schriftlicher Dokumente, z.B. Patientennotizen]	Gibt es weitere Anwendungsfälle, die Sie gerne nutzen würden?	Wie würden Sie im Vergleich zu Ihren Kolleg:innen in Ihrem Fachgebiet Ihr Wissen über Sprachmodelle und deren Anwendung in Ihrem Fachgebiet einschätzen? (1: Sehr schlecht, 5: Sehr gut)	Wie lange wird es Ihrer Meinung nach dauern, bis Sprachmodelle einen spürbaren Einfluss auf Ihr Fachgebiet haben werden?	Wie stark werden sich Sprachmodelle im nächsten Jahrzehnt auf den Bedarf an Arbeitskräften in Ihrem Fachgebiet auswirken? (1: Keine Auswirkungen, 5: Starke Auswirkungen)	Inwieweit werden Sprachmodelle über das nächste Jahrzehnt hinaus einen Einfluss auf den Bedarf an Arbeitskräften in Ihrem Fachgebiet haben? (1: Keine Auswirkungen, 5: Starke Auswirkungen)	Wie wird sich der Personalbedarf aufgrund von Sprachmodellen ändern?	Glauben Sie, dass Ihre Universität/Klinik/Praxis ausreichend vorbereitet ist, um die Einführung von Sprachmodellen in Ihrem Fachgebiet zu bewältigen?	Was sollte Ihrer Meinung nach Ihre Universität/Klinik/Praxis zur Vorbereitung auf den Einsatz von Sprachmodellen in Ihrem Fachgebiet tun?	Sprachmodelle könnten in Zukunft zur Erkennung von Krankheiten und zur Erteilung medizinischer Ratschläge verwendet werden. Wenn ein solches Sprachmodell von nicht ausgebildetem Gesundheitspersonal in Ihrem Fachgebiet verwendet werden sollte: Welcher Fehlergrad bei den Einschätzungen des Sprachmodells wäre Ihrer Meinung nach vertretbar?	Welcher Fehlergrad wäre bei den Einschätzungen eines Sprachmodells akzeptabel, wenn dieses von ausgebildetem Fachpersonal/Ärzt:innen als diagnostische Entscheidungsunterstützung eingesetzt wird?	Würden Sie den folgenden klinischen Arbeitsablauf in Betracht ziehen? Während einer Pandemie beantwortet ein Facharzt Fragen von Patienten online. Um Zeit zu sparen, generiert er Antworten mit einem Sprachmodell und überarbeitet diese dann nur noch vor dem Absenden.	Welche drei der folgenden Punkte sehen Sie als den größten potenziellen Vorteil des Einsatzes von Sprachmodellen in Ihrem Fachgebiet? (geben Sie nur Ihre Top 3 an, wobei "1" = größter Vorteil) [Verbesserter Zugang zu Krankheitsdiagnosen für Patienten]	Welche drei der folgenden Punkte sehen Sie als den größten potenziellen Vorteil des Einsatzes von Sprachmodellen in Ihrem Fachgebiet? (geben Sie nur Ihre Top 3 an, wobei "1" = größter Vorteil) [Gezieltere Überweisungen an fachärztliche Versorgung]	Welche drei der folgenden Punkte sehen Sie als den größten potenziellen Vorteil des Einsatzes von Sprachmodellen in Ihrem Fachgebiet? (geben Sie nur Ihre Top 3 an, wobei "1" = größter Vorteil) [Kostengünstigere Gesundheitsversorgung]	Welche drei der folgenden Punkte sehen Sie als den größten potenziellen Vorteil des Einsatzes von Sprachmodellen in Ihrem Fachgebiet? (geben Sie nur Ihre Top 3 an, wobei "1" = größter Vorteil) [Größere Sicherheit beim Stellen von Diagnosen]	Welche drei der folgenden Punkte sehen Sie als den größten potenziellen Vorteil des Einsatzes von Sprachmodellen in Ihrem Fachgebiet? (geben Sie nur Ihre Top 3 an, wobei "1" = größter Vorteil) [Reduzierter Zeitaufwand für monotone Aufgaben]	Welche drei der folgenden Punkte sehen Sie als den größten potenziellen Vorteil des Einsatzes von Sprachmodellen in Ihrem Fachgebiet? (geben Sie nur Ihre Top 3 an, wobei "1" = größter Vorteil) [Größere Einheitlichkeit bei Diagnose- und Managemententscheidungen]	Welche drei der folgenden Punkte sehen Sie als den größten potenziellen Vorteil des Einsatzes von Sprachmodellen in Ihrem Fachgebiet? (geben Sie nur Ihre Top 3 an, wobei "1" = größter Vorteil) [Personalisierteres sowie evidenzbasierteres Krankheitsmanagement]	Welche drei der folgenden Punkte sehen Sie als den größten potenziellen Vorteil des Einsatzes von Sprachmodellen in Ihrem Fachgebiet? (geben Sie nur Ihre Top 3 an, wobei "1" = größter Vorteil) [Höhere Genauigkeit bei der Vorhersage von Krankheitsverläufen]	Welche drei der folgenden Punkte sehen Sie als den größten potenziellen Vorteil des Einsatzes von Sprachmodellen in Ihrem Fachgebiet? (geben Sie nur Ihre Top 3 an, wobei "1" = größter Vorteil) [Andere]	Welche drei der folgenden Punkte sind Ihrer Meinung nach am problematischsten hinsichtlich der Verwendung von Sprachmodellen in ihrem Fachgebiet? (geben Sie nur Ihre Top 3 an, wobei "1" = größter Nachteil) [Bedenken hinsichtlich der Veräußerung des Gesundheitswesens an große Technologie- und Datenunternehmen]	Welche drei der folgenden Punkte sind Ihrer Meinung nach am problematischsten hinsichtlich der Verwendung von Sprachmodellen in ihrem Fachgebiet? (geben Sie nur Ihre Top 3 an, wobei "1" = größter Nachteil) [Bedenken hinsichtlich der Datensicherheit und des Datenschutzes]	Welche drei der folgenden Punkte sind Ihrer Meinung nach am problematischsten hinsichtlich der Verwendung von Sprachmodellen in ihrem Fachgebiet? (geben Sie nur Ihre Top 3 an, wobei "1" = größter Nachteil) [Bedenken hinsichtlich der ärztlichen Haftung aufgrund von Maschinenfehlern]	Welche drei der folgenden Punkte sind Ihrer Meinung nach am problematischsten hinsichtlich der Verwendung von Sprachmodellen in ihrem Fachgebiet? (geben Sie nur Ihre Top 3 an, wobei "1" = größter Nachteil) [Mangelndes Vertrauen in „Black-Box“ (intransparente) Diagnosen]	Welche drei der folgenden Punkte sind Ihrer Meinung nach am problematischsten hinsichtlich der Verwendung von Sprachmodellen in ihrem Fachgebiet? (geben Sie nur Ihre Top 3 an, wobei "1" = größter Nachteil) [Diagnose und Behandlungsberatung erfolgen immer weniger durch dafür ausgebildete Fachärzte]	Welche drei der folgenden Punkte sind Ihrer Meinung nach am problematischsten hinsichtlich der Verwendung von Sprachmodellen in ihrem Fachgebiet? (geben Sie nur Ihre Top 3 an, wobei "1" = größter Nachteil) [Herausforderungen für die vertrauensvolle Beziehung zwischen Patient und Arzt]	Welche drei der folgenden Punkte sind Ihrer Meinung nach am problematischsten hinsichtlich der Verwendung von Sprachmodellen in ihrem Fachgebiet? (geben Sie nur Ihre Top 3 an, wobei "1" = größter Nachteil) [Bedenken hinsichtlich des Vergleichs und "Wettkampfes" von Ärzten mit Maschinen]	Welche drei der folgenden Punkte sind Ihrer Meinung nach am problematischsten hinsichtlich der Verwendung von Sprachmodellen in ihrem Fachgebiet? (geben Sie nur Ihre Top 3 an, wobei "1" = größter Nachteil) [Auswirkungen auf den Personalbedarf]	Welche drei der folgenden Punkte sind Ihrer Meinung nach am problematischsten hinsichtlich der Verwendung von Sprachmodellen in ihrem Fachgebiet? (geben Sie nur Ihre Top 3 an, wobei "1" = größter Nachteil) [Andere]	Welche Berufsgruppe innerhalb Ihres Fachgebietes wird Ihrer Meinung nach am stärksten von der Einführung von Sprachmodellen betroffen sein (z.B. Pflegepersonal, Verwaltungspersonal, Ärzte/Ärztinnen, anderes Personal)	Inwieweit stimmen Sie der folgenden Aussage zu: „Mein Fachgebiet wird sich durch die Einführung von Sprachmodellen verbessern“? (1: Stimme überhaupt nicht zu, 5: Stimme voll und ganz zu)	Wie würden Ihrer Meinung nach die meisten Fachleute innerhalb Ihres Fachgebietes die vorherige Frage im Vergleich zu Ihnen beantworten?	Anmerkungen: Falls Sie weitere Gedanken, Ideen oder Bedenken mit uns teilen möchten, können Sie dies vor Abschluss der Umfrage im Feld unten tun.
0	Ärztin / Arzt	Neurologie	5-10 Jahre	Monatlich	Suche im Internet	4 - eher relevant	2 - eher nicht relevant	2 - eher nicht relevant	4 - eher relevant	5 - sehr relevant	3 - neutral	4 - eher relevant	5 - sehr relevant		3	5-10 Jahre	2	3	Verringerung	Ja	Frühzeitige Einrichtung einer datensicheren Benutzerschnittstelle für das PKIS.	Besser als dem eines durchschnittlichen Spezialisten	Gleich dem der besten Spezialisten	Ja	Nicht in Top 3	Nicht in Top 3	3	Nicht in Top 3	2	Nicht in Top 3	1	Nicht in Top 3	Nicht in Top 3	Nicht in Top 3	3	Nicht in Top 3	1	Nicht in Top 3	2	Nicht in Top 3	Nicht in Top 3	3	Verwaltungspersonal	4	Sie würden im Durchschnitt eine ähnliche Antwort geben	NaN
1	Student:in der Medizin	NaN	<5 Jahre	Wöchentlich	Ausformulierung von wissenschaftlichen texten, Übersetzung, Literaturrecherche	2 - eher nicht relevant	2 - eher nicht relevant	3 - neutral	5 - sehr relevant	5 - sehr relevant	4 - eher relevant	5 - sehr relevant	4 - eher relevant	NaN	4	<5 Jahre	3	2	Keine Änderung	Nein	Ausbau informationstechnologischer Infrastruktur, Schulung der Mitarbeiter*Innen, Bildung von Medizinstudierenden in informatischen Inhalten	Gleich dem der besten Spezialisten	Gleich dem der besten Spezialisten	Ja	NaN	NaN	NaN	NaN	3	NaN	1	2	NaN	NaN	NaN	1	2	3	NaN	NaN	NaN	NaN	Ärzt:innen ("betroffen sein" ist hier meiner Meinung nach aber wegen der negativen Konnotation nicht unbedingt die passende Beschreibung)	4	Sie würden im Durchschnitt stärker widersprechen	Unter Mediziner:innen gibt es große Skepsis gegenüber der Nutzung von "KI". Aus meiner Sicht liegt das vor allem an mangelndem Wissen über die grundlegenden informatischen Hintergründe und die Funktionsweise verschiedener Anwendungsmöglichkeiten aber auch der Limitationen. Daher finde ich solche Umfragen sehr wichtig, um auch die Aufklärung der Gesellschaft und Mediziner:innen als potenzielle Nut…
2	Ärztin / Arzt	Algemein- und Viszeralchirurgie	5-10 Jahre	Nie	Patientenaufklärung, Terminvergabe	4 - eher relevant	4 - eher relevant	5 - sehr relevant	5 - sehr relevant	5 - sehr relevant	5 - sehr relevant	5 - sehr relevant	4 - eher relevant	NaN	2	<5 Jahre	5	5	Verringerung	Nein	online Informationsveranstaltungen, live Testversionen, Mentoring zur praktischen Umsetzung, best practice Modelle aufzeigen	Besser als dem der besten Spezialisten	Gleich dem der besten Spezialisten	Ja	1	1	2	1	1	3	2	2	3	3	2	1	2	1	2	Nicht in Top 3	Nicht in Top 3	Nicht in Top 3	alle gleichwertig	5	Sie würden im Durchschnitt stärker widersprechen	Die Dolmetscherfunktion in Zusammenhang mit der Erläuterung von operativen Schritten (Chir Aufklärung) auch ggf. mit kleinen Filmsequenzen wäre großartig
3	Ärztin / Arzt	Urologie	<5 Jahre	Nie	NaN	3 - neutral	2 - eher nicht relevant	2 - eher nicht relevant	4 - eher relevant	4 - eher relevant	4 - eher relevant	4 - eher relevant	3 - neutral	NaN	3	<5 Jahre	4	4	Verringerung	Nein	Konkrete Einsatzszenarien definieren; Urheberrecht und Datenschutz klären. Aufklärung der Mitarbeiter über Potential und Fallstricke.	Gleich dem eines durchschnittlichen Spezialisten	Gleich dem der besten Spezialisten	Ich bin mir nicht sicher	2	Nicht in Top 3	Nicht in Top 3	Nicht in Top 3	1	3	Nicht in Top 3	Nicht in Top 3	Nicht in Top 3	1	Nicht in Top 3	Nicht in Top 3	2	Nicht in Top 3	Nicht in Top 3	3	Nicht in Top 3	Nicht in Top 3	Verwaltungspersonal	2	Sie würden im Durchschnitt stärker widersprechen	NaN
4	Student:in der Medizin	NaN	<5 Jahre	Monatlich	NaN	5 - sehr relevant	4 - eher relevant	4 - eher relevant	5 - sehr relevant	5 - sehr relevant	5 - sehr relevant	4 - eher relevant	4 - eher relevant	NaN	3	Es gibt bereits einen spürbaren Einfluss	2	2	Keine Änderung	Ich bin mir nicht sicher	Anwendung von Sprachmodellen auch ins medizinische Curriculum integrieren, dann fällt die Anwendung später leichter.	Gleich dem der besten Spezialisten	Besser als dem eines durchschnittlichen Spezialisten	Ja	Nicht in Top 3	Nicht in Top 3	Nicht in Top 3	1	2	3	Nicht in Top 3	Nicht in Top 3	Nicht in Top 3	3	Nicht in Top 3	Nicht in Top 3	2	Nicht in Top 3	Nicht in Top 3	Nicht in Top 3	1	Nicht in Top 3	Verwaltungspersonal	4	Sie würden im Durchschnitt stärker widersprechen	Ich freue mich, dass dieses Thema endlich aus einer wissenschaftlichen Perspektive am MRI untersucht wird, und bin mir sicher, dass die Ergebnisse der Umfrage hilfreich für viele Arbeitende im Gesundheitswesen sein werden.
5	Student:in der Medizin	NaN	<5 Jahre	Täglich	NaN	5 - sehr relevant	4 - eher relevant	4 - eher relevant	5 - sehr relevant	5 - sehr relevant	5 - sehr relevant	5 - sehr relevant	5 - sehr relevant	NaN	3	<5 Jahre	3	3	Keine Änderung	Ja	Schulung der Mitarbeiter zur Verwendung von Sprachmodellen	Gleich dem eines durchschnittlichen Spezialisten	Gleich dem eines durchschnittlichen Spezialisten	Ja	1	2	2	1	1	1	1	1	Nicht in Top 3	Nicht in Top 3	2	1	1	Nicht in Top 3	Nicht in Top 3	Nicht in Top 3	3	Nicht in Top 3	Verwaltungspersonal, Ärzt:innen	5	Sie würden im Durchschnitt stärker widersprechen	NaN
6	Student:in der Medizin	NaN	<5 Jahre	Monatlich	Übersetzungen, Umformulierungen, Ideen	3 - neutral	1 - überhaupt nicht relevant	2 - eher nicht relevant	5 - sehr relevant	5 - sehr relevant	4 - eher relevant	4 - eher relevant	5 - sehr relevant	NaN	3	<5 Jahre	4	2	Keine Änderung	Nein	Bereits jetzt vermehrt in den Alltag integrieren, Kurse, schulungen anbieten, rechtlichen Abklären etc..	Gleich dem der besten Spezialisten	Gleich dem der besten Spezialisten	Ja	2	Nicht in Top 3	Nicht in Top 3	Nicht in Top 3	1	NaN	3	Nicht in Top 3	Nicht in Top 3	1	2	3	Nicht in Top 3	Nicht in Top 3	Nicht in Top 3	Nicht in Top 3	Nicht in Top 3	Nicht in Top 3	Verwaltungspersonal	5	Sie würden im Durchschnitt eine ähnliche Antwort geben	NaN
7	Student:in der Medizin	NaN	<5 Jahre	Täglich	Überblick über Themen, Zusammenfassungen, Präsentationen, programmieren	5 - sehr relevant	1 - überhaupt nicht relevant	3 - neutral	2 - eher nicht relevant	4 - eher relevant	4 - eher relevant	4 - eher relevant	5 - sehr relevant	NaN	4	<5 Jahre	2	2	Keine Änderung	Nein	Technische Voraussetzungen Schulung des Personals Eigene Entwicklung und Exploration von Anwendungsmöglichkeiten	Besser als dem eines durchschnittlichen Spezialisten	Gleich dem der besten Spezialisten	Ja	Nicht in Top 3	Nicht in Top 3	Nicht in Top 3	Nicht in Top 3	1	Nicht in Top 3	3	2	Nicht in Top 3	Nicht in Top 3	2	1	3	Nicht in Top 3	Nicht in Top 3	Nicht in Top 3	Nicht in Top 3	Nicht in Top 3	Ärzte	4	Sie würden im Durchschnitt eine ähnliche Antwort geben	NaN
8	Ärztin / Arzt	NaN	5-10 Jahre	Wöchentlich	Textumformulierungen; einfache Wissensabfragen zu unbekannten Themen als Start einer neuen Recherche, Online Recherche zusammenfit Websuche; Übersetzungen, Brainstorming	5 - sehr relevant	5 - sehr relevant	4 - eher relevant	3 - neutral	4 - eher relevant	4 - eher relevant	2 - eher nicht relevant	3 - neutral	NaN	5	<5 Jahre	3	4	Verringerung	Nein	Weiterbildung der Mitarbeiter über Nutzen und Risiken; Schulung im Umgang mit Patienten, die LLMs verwenden Bürokratische Hürden für den Einsatz abbauen	Gleich dem eines durchschnittlichen Spezialisten	Besser als dem eines durchschnittlichen Spezialisten	Ja	Nicht in Top 3	Nicht in Top 3	Nicht in Top 3	2	Nicht in Top 3	1	2	Nicht in Top 3	Nicht in Top 3	3	1	2	Nicht in Top 3	Nicht in Top 3	Nicht in Top 3	Nicht in Top 3	Nicht in Top 3	Nicht in Top 3	Ärzte	4	Sie würden im Durchschnitt stärker widersprechen	NaN
9	Student:in der Medizin	NaN	<5 Jahre	Wöchentlich	NaN	5 - sehr relevant	3 - neutral	3 - neutral	3 - neutral	5 - sehr relevant	3 - neutral	3 - neutral	3 - neutral	NaN	4	5-10 Jahre	3	3	Verringerung	Nein	rechtliche Fragen klären, ausbilden und fortbilden, generell Interesse zeigen und mit der zeit gehen	Besser als dem der besten Spezialisten	Besser als dem der besten Spezialisten	Ja	2	NaN	NaN	NaN	1	NaN	3	NaN	NaN	1	2	3	NaN	NaN	NaN	NaN	NaN	NaN	Ärztinnen und Verwaltungspersonal	5	Sie würden im Durchschnitt eine ähnliche Antwort geben	NaN
10	Student:in der Medizin	NaN	<5 Jahre	Täglich	Lernen, Erklärung von Begriffen, Recherche	4 - eher relevant	1 - überhaupt nicht relevant	2 - eher nicht relevant	1 - überhaupt nicht relevant	1 - überhaupt nicht relevant	4 - eher relevant	1 - überhaupt nicht relevant	5 - sehr relevant	NaN	4	<5 Jahre	2	3	Keine Änderung	Ja	Kurse organisieren, die die möglichen Anwendungen, die Vorteile und die Gefahre präsentieren,	Gleich dem der schlechtesten Spezialisten	Gleich dem der schlechtesten Spezialisten	Ich bin mir nicht sicher	Nicht in Top 3	Nicht in Top 3	1	Nicht in Top 3	2	Nicht in Top 3	3	Nicht in Top 3	Nicht in Top 3	Nicht in Top 3	1	Nicht in Top 3	3	2	Nicht in Top 3	Nicht in Top 3	Nicht in Top 3	Nicht in Top 3	Verwaltungspersonal	5	Sie würden im Durchschnitt stärker widersprechen	NaN
11	Student:in der Medizin	NaN	<5 Jahre	Monatlich	Texte zu schreiben, E-Mails zu verfassen	4 - eher relevant	3 - neutral	3 - neutral	4 - eher relevant	5 - sehr relevant	4 - eher relevant	5 - sehr relevant	5 - sehr relevant	NaN	3	Es gibt bereits einen spürbaren Einfluss	3	2	Verringerung	Nein	Aufklärung und frühbeginnende Schulung zum Einsatz von sprachmodellen	Gleich dem eines durchschnittlichen Spezialisten	Besser als dem eines durchschnittlichen Spezialisten	Ja	Nicht in Top 3	2	Nicht in Top 3	Nicht in Top 3	1	2	2	Nicht in Top 3	NaN	1	2	1	1	2	2	1	3	NaN	Ärzte (weniger Verwaltungsarbeit), Verwaltungspersonal wird wahrscheinlich auch weniger gebraucht.	1	Sie würden im Durchschnitt eine ähnliche Antwort geben	NaN
12	Student:in der Medizin	NaN	<5 Jahre	Wöchentlich	Texte formulieren bzw. verbessern lassen, Themen grob gliedern	4 - eher relevant	4 - eher relevant	4 - eher relevant	5 - sehr relevant	5 - sehr relevant	5 - sehr relevant	4 - eher relevant	3 - neutral	NaN	4	5-10 Jahre	3	3	Verringerung	Nein	Personal im Umgang mit technischen Geräten schulen (nicht nur die Ärzte, auch Pflege usw.) und lehren, wie man die Ergebnisse der Softwares einschätzt (damit das ausgegebene nicht einfach hingenommen wird)	Besser als dem der besten Spezialisten	Besser als dem eines durchschnittlichen Spezialisten	Ja	Nicht in Top 3	Nicht in Top 3	Nicht in Top 3	Nicht in Top 3	1	Nicht in Top 3	2	3	Nicht in Top 3	2	3	Nicht in Top 3	1	Nicht in Top 3	Nicht in Top 3	Nicht in Top 3	Nicht in Top 3	Nicht in Top 3	Ärzt:innen	4	Sie würden im Durchschnitt eine ähnliche Antwort geben	'-
13	Ärztin / Arzt	Tierpathologie	<5 Jahre	Nie	NaN	4 - eher relevant	1 - überhaupt nicht relevant	5 - sehr relevant	5 - sehr relevant	4 - eher relevant	1 - überhaupt nicht relevant	3 - neutral	1 - überhaupt nicht relevant	NaN	2	<5 Jahre	5	3	Keine Änderung	Ja	keine Angabe	Gleich dem eines durchschnittlichen Spezialisten	Gleich dem der besten Spezialisten	Ja	Nicht in Top 3	Nicht in Top 3	3	Nicht in Top 3	1	Nicht in Top 3	Nicht in Top 3	2	Nicht in Top 3	2	Nicht in Top 3	Nicht in Top 3	Nicht in Top 3	Nicht in Top 3	1	3	Nicht in Top 3	Nicht in Top 3	Ärzt:innen	4	Sie würden im Durchschnitt stärker widersprechen	NaN
14	Ärztin / Arzt	Psychosomatik	10-20 Jahre	Ich bin mir nicht sicher	Beispielhafte Darlegung einer Diagnose zur weiteren Bearbeitung in einem Gutachten	4 - eher relevant	1 - überhaupt nicht relevant	4 - eher relevant	5 - sehr relevant	5 - sehr relevant	4 - eher relevant	4 - eher relevant	2 - eher nicht relevant	NaN	4	<5 Jahre	1	1	Keine Änderung	Nein	Sich umfassend über Möglichkeiten und Probleme informieren	Besser als dem eines durchschnittlichen Spezialisten	Gleich dem eines durchschnittlichen Spezialisten	Ja	NaN	NaN	NaN	NaN	1	2	NaN	NaN	NaN	1	2	NaN	3	NaN	NaN	NaN	NaN	NaN	Verwaltung	2	Sie würden im Durchschnitt stärker zustimmen	Es gibt einen Tippfehler ;): Artz statt Arzt.
15	Student:in der Medizin	NaN	<5 Jahre	Täglich	Im Studium: Um mir Inhalte erklären zu lassen, Für meine Promotion: Vorschläge für die Textstruktur und Umformulierungen. Hilfe beim korrekten Zitieren	5 - sehr relevant	4 - eher relevant	5 - sehr relevant	NaN	5 - sehr relevant	5 - sehr relevant	5 - sehr relevant	5 - sehr relevant	NaN	2	5-10 Jahre	4	4	Verringerung	Nein	Sich besser über die Möglichkeiten informieren und versuchen mit der Nutzung zu beginnen	Besser als dem eines durchschnittlichen Spezialisten	Gleich dem der besten Spezialisten	Ja	Nicht in Top 3	Nicht in Top 3	2	1	3	Nicht in Top 3	Nicht in Top 3	Nicht in Top 3	Nicht in Top 3	2	Nicht in Top 3	3	1	Nicht in Top 3	Nicht in Top 3	Nicht in Top 3	Nicht in Top 3	Nicht in Top 3	1.Verwaltungspersonal, 2. Ärztliches Personal	5	Sie würden im Durchschnitt stärker widersprechen	NaN
16	Ärztin / Arzt	Innere Medizin	5-10 Jahre	Ich bin mir nicht sicher	Diktieren	4 - eher relevant	5 - sehr relevant	5 - sehr relevant	5 - sehr relevant	5 - sehr relevant	5 - sehr relevant	5 - sehr relevant	5 - sehr relevant	NaN	3	5-10 Jahre	3	3	Verringerung	Nein	langsame Integration und kontinuierliche Verbesserung, ein ARbeitsplatz mit Testmöglichkeit	Besser als dem eines durchschnittlichen Spezialisten	Besser als dem eines durchschnittlichen Spezialisten	Ja	2	2	2	1	1	2	3	2	NaN	2	2	2	2	2	1	2	2	NaN	alle	3	Sie würden im Durchschnitt stärker zustimmen	NaN
17	Ärztin / Arzt	Psychiatrie und Psychotherapie	5-10 Jahre	Wöchentlich	Übersetzung, Texterstellung für Studierendenunterricht, Extraktion wichtiger Daten aus Texten	2 - eher nicht relevant	1 - überhaupt nicht relevant	1 - überhaupt nicht relevant	5 - sehr relevant	4 - eher relevant	3 - neutral	2 - eher nicht relevant	3 - neutral	NaN	4	Es gibt bereits einen spürbaren Einfluss	5	3	Keine Änderung	Nein	bereits parallele Pilotprojekte, Bessere Vernetzung mit der WIrtschaft (Softwareentwickler), Vorbereitung einer datenrechtlich-korrekter Datenplattform (in BRD meiner Meinung zu strenger Datenschutz dqeutlich hindernd), Beübung eds PEwrsonals in Anwendung, höhere Investitionen in Software, die von der gestaltung die emnschen mitnimmt und nicht gleich durch Umständlichkeit zur Ablehnung führt. Bei…	Besser als dem der besten Spezialisten	Gleich dem der besten Spezialisten	Ja	Nicht in Top 3	Nicht in Top 3	2	Nicht in Top 3	3	Nicht in Top 3	1	Nicht in Top 3	Nicht in Top 3	2	Nicht in Top 3	Nicht in Top 3	1	Nicht in Top 3	Nicht in Top 3	Nicht in Top 3	3	Nicht in Top 3	Verwaltungspersonal	4	Sie würden im Durchschnitt stärker widersprechen	danke, schon an anderer Stelle getätigt
18	Ärztin / Arzt	Psychiatrie	<5 Jahre	Monatlich	NaN	4 - eher relevant	5 - sehr relevant	5 - sehr relevant	3 - neutral	5 - sehr relevant	4 - eher relevant	5 - sehr relevant	3 - neutral	NaN	2	<5 Jahre	2	2	Keine Änderung	Nein	Zentrale Stelle einrichten, die den Einsatz von Sprachmodellen vorbereitet. Nicht, dass jede Klinik ihr eigenes Modell auswählen, einrichten und testen muss.	Gleich dem eines durchschnittlichen Spezialisten	Besser als dem eines durchschnittlichen Spezialisten	Ja	Nicht in Top 3	Nicht in Top 3	Nicht in Top 3	1	2	Nicht in Top 3	3	Nicht in Top 3	Nicht in Top 3	Nicht in Top 3	Nicht in Top 3	3	1	Nicht in Top 3	Nicht in Top 3	2	Nicht in Top 3	Nicht in Top 3	Ärzte, Psychotherapeuten	4	Sie würden im Durchschnitt eine ähnliche Antwort geben	NaN
19	Ärztin / Arzt	Innere Mediyin	20-30 Jahre	Wöchentlich	Recherche ist einfacher mit perplexity als mit pubmed	1 - überhaupt nicht relevant	1 - überhaupt nicht relevant	4 - eher relevant	1 - überhaupt nicht relevant	1 - überhaupt nicht relevant	1 - überhaupt nicht relevant	1 - überhaupt nicht relevant	1 - überhaupt nicht relevant	NaN	4	>10 Jahre	2	3	Verringerung	Nein	Zumindest testweise System erproben für: Anamnese, Visitendokumentation, Zusammenfassung eines klinischen Verlaufs im Arztbrief	Gleich dem eines durchschnittlichen Spezialisten	Besser als dem der besten Spezialisten	Ja	NaN	NaN	3	NaN	1	NaN	2	NaN	NaN	2	1	3	NaN	NaN	NaN	NaN	NaN	NaN	Ärzte	4	Sie würden im Durchschnitt eine ähnliche Antwort geben	NaN
20	Ärztin / Arzt	Nephrologie	10-20 Jahre	Täglich	Antragschreibung, Suchen von Differentialdiagnosen, Korrektur von Emails	5 - sehr relevant	2 - eher nicht relevant	5 - sehr relevant	5 - sehr relevant	5 - sehr relevant	4 - eher relevant	5 - sehr relevant	5 - sehr relevant	NaN	5	Es gibt bereits einen spürbaren Einfluss	4	4	Verringerung	Nein	Schnittstellen KIS und Datenintegrationszentrum ausbauen, Capacity Building im Bereich Datenintegration und Interoperabilität von Ärzten und Informatikern	Gleich dem der besten Spezialisten	Gleich dem der besten Spezialisten	Ja	2	Nicht in Top 3	Nicht in Top 3	3	1	Nicht in Top 3	Nicht in Top 3	Nicht in Top 3	Nicht in Top 3	2	3	1	Nicht in Top 3	Nicht in Top 3	Nicht in Top 3	Nicht in Top 3	Nicht in Top 3	Nicht in Top 3	Ärzte	5	Sie würden im Durchschnitt stärker widersprechen	Sehr wichtige Umfrage und ein wichtiges Feld, unbedingt weiter verfolgen
21	Ärztin / Arzt	Radiologie	10-20 Jahre	Nie	Text editing	5 - sehr relevant	2 - eher nicht relevant	2 - eher nicht relevant	2 - eher nicht relevant	2 - eher nicht relevant	2 - eher nicht relevant	4 - eher relevant	4 - eher relevant	NaN	4	5-10 Jahre	2	3	Keine Änderung	Nein	IT-Strukturen aufbauen Data lake organisieren	Gleich dem eines durchschnittlichen Spezialisten	Gleich dem der besten Spezialisten	Ja	NaN	NaN	NaN	NaN	1	NaN	2	3	NaN	NaN	NaN	2	1	NaN	3	Nicht in Top 3	NaN	NaN	Verwaltung	4	Sie würden im Durchschnitt eine ähnliche Antwort geben	NaN
22	Ärztin / Arzt	Nephrologie	<5 Jahre	Wöchentlich	Brieferstellung, Übersetzung, Programmieren (Coding), Alltagshilfe, Informationszusammenfassung	4 - eher relevant	3 - neutral	5 - sehr relevant	3 - neutral	4 - eher relevant	4 - eher relevant	5 - sehr relevant	5 - sehr relevant	NaN	4	<5 Jahre	4	3	Keine Änderung	Nein	Frühzeitige Organisation einer Datenschutzstruktur, Digitalisierung von Befunden, Digitalisierung von Dialysedaten	Besser als dem eines durchschnittlichen Spezialisten	Besser als dem eines durchschnittlichen Spezialisten	Ja	NaN	NaN	NaN	3	2	NaN	1	NaN	NaN	3	1	2	NaN	NaN	NaN	NaN	NaN	NaN	Ärzte	4	Sie würden im Durchschnitt stärker widersprechen	NaN
23	Ärztin / Arzt	Neurologie	<5 Jahre	Wöchentlich	Foschung	5 - sehr relevant	3 - neutral	4 - eher relevant	5 - sehr relevant	5 - sehr relevant	3 - neutral	2 - eher nicht relevant	4 - eher relevant	NaN	4	<5 Jahre	4	5	Verringerung	Nein	'- Schnittstellen schaffen für das KIS - Infrastruktur für das lokale Hosten von Sprachmodellen schaffen - KI gestützte Anwendungsforschung fördern	Besser als dem eines durchschnittlichen Spezialisten	Gleich dem eines durchschnittlichen Spezialisten	Ja	3	NaN	2	NaN	1	NaN	NaN	NaN	NaN	NaN	NaN	3	2	1	NaN	NaN	NaN	NaN	Patientenferne Angestellte, insbesondere Verwaltungsfachkräfte, Kodierfachkräfte etc.	5	Sie würden im Durchschnitt stärker widersprechen	NaN
24	Student:in der Medizin	Medizinethik	10-20 Jahre	Wöchentlich	Zur Strukturierung von Artikeln, zur Zusammenfassung von Videos, zur Titelfindung, zur Forschungsfeld Zusammenfassung	2 - eher nicht relevant	2 - eher nicht relevant	4 - eher relevant	5 - sehr relevant	5 - sehr relevant	5 - sehr relevant	4 - eher relevant	4 - eher relevant	NaN	5	Es gibt bereits einen spürbaren Einfluss	4	4	Keine Änderung	Ja	Schulungen über die spezifische Leistungsfähigkeit der je aktuellen Version, insbesondere hinsichtlich der Eigenschaft, epistemische Sicherheit vorzutäuschen oder kreativ zu fabulieren.	Gleich dem eines durchschnittlichen Spezialisten	Gleich dem der schlechtesten Spezialisten	Ja	1	Nicht in Top 3	Nicht in Top 3	2	Nicht in Top 3	Nicht in Top 3	3	Nicht in Top 3	Nicht in Top 3	1	2	3	Nicht in Top 3	Nicht in Top 3	Nicht in Top 3	Nicht in Top 3	Nicht in Top 3	Nicht in Top 3	Verwaltungspersonal	5	Sie würden im Durchschnitt stärker widersprechen	Angesichts der schnell aufeinander folgenden Versionen mit je eigenen Leistungsparametern, wäre es hilfreich, ein grafisches Userinterface zur Schnelleinschätzung der jeweils verwendeten Version zu erhalten. Dann wüsste ich zB wo DeepL bessere oder schlechtere Übersetzungsleistungen zeigt und ChatGPT mit dank Musterpassung schwer erkennbaren Fantasieantworten aufwartet.
25	Student:in der Medizin	NaN	<5 Jahre	Täglich	promotion	3 - neutral	2 - eher nicht relevant	3 - neutral	4 - eher relevant	4 - eher relevant	4 - eher relevant	4 - eher relevant	4 - eher relevant	NaN	3	<5 Jahre	2	3	Keine Änderung	Nein	bessere aufklärung über grenzen der modelle funktionierende infrastruktur	Besser als dem eines durchschnittlichen Spezialisten	Besser als dem der besten Spezialisten	Ja	1	1	1	2	3	1	2	1	NaN	NaN	1	2	3	3	2	2	1	NaN	verwaltung, ärzt:innen	3	Sie würden im Durchschnitt eine ähnliche Antwort geben	NaN
26	Student:in der Medizin	NaN	<5 Jahre	Wöchentlich	Texte generieren, korrigieren, Basis recherche	3 - neutral	4 - eher relevant	4 - eher relevant	5 - sehr relevant	5 - sehr relevant	4 - eher relevant	4 - eher relevant	4 - eher relevant	NaN	4	<5 Jahre	1	1	Keine Änderung	Nein	Zumindest mal auf die Risiken und Nebenwirkungen hinweisen. Zudem sollten die Studenten die grundlegende Funktionsweise verstehen um die Limitierungen zu kennen,	Gleich dem der schlechtesten Spezialisten	Besser als dem eines durchschnittlichen Spezialisten	Ja	Nicht in Top 3	Nicht in Top 3	Nicht in Top 3	1	Nicht in Top 3	Nicht in Top 3	3	2	Nicht in Top 3	Nicht in Top 3	Nicht in Top 3	2	Nicht in Top 3	1	3	Nicht in Top 3	Nicht in Top 3	Nicht in Top 3	Verwaltungspersonal	4	Sie würden im Durchschnitt eine ähnliche Antwort geben	NaN
27	Student:in der Medizin	Neurologie	<5 Jahre	Monatlich	NaN	5 - sehr relevant	2 - eher nicht relevant	4 - eher relevant	5 - sehr relevant	5 - sehr relevant	4 - eher relevant	4 - eher relevant	5 - sehr relevant	NaN	4	Es gibt bereits einen spürbaren Einfluss	3	4	Verringerung	Nein	Bundesweite strukturierte Datensammlung als Grundlage für AI Anwendung in der Medizin	Gleich dem eines durchschnittlichen Spezialisten	Gleich dem der schlechtesten Spezialisten	Ja	NaN	NaN	NaN	1	NaN	NaN	2	3	Nicht in Top 3	2	NaN	NaN	1	NaN	NaN	3	NaN	NaN	ÄrztInnen	5	Sie würden im Durchschnitt stärker widersprechen	Es stimmt mich nachdenklich, dass ich weiß, dass das, was ich 6 Jahre gelernt habe, nämlich diagnostisches Denken, ein hochgradig algorithmischer Prozess ist und somit bestens geeignet für KI-Anwendungen. Die Ärzteschaft streitet das ab und spricht vom „Blick für den Patienten“. Ich denke das ist Eitelkeit, nicht in allen aber in den meistens Fällen wird die KI uns mit genug Dategrundlage diagnos…
28	Student:in der Medizin	NaN	<5 Jahre	Monatlich	Schnelle Übersetzung von Befunden in Fremdsprachen, meistens Englisch. Nachher korrigiere ich den Text selber.	1 - überhaupt nicht relevant	2 - eher nicht relevant	3 - neutral	5 - sehr relevant	5 - sehr relevant	4 - eher relevant	5 - sehr relevant	4 - eher relevant	NaN	4	<5 Jahre	1	2	Erhöhung	Nein	In Vorlesungen und Seminare von Dozenten gezeigt bekommen, wie man Sprachmodellen vernünftig anwendet ( praktische Beispiele im Alltag und in der Patienteninteraktion )	Besser als dem der besten Spezialisten	Besser als dem der besten Spezialisten	Ja	2	3	2	3	1	2	1	3	NaN	2	2	1	1	1	1	3	3	NaN	Verwaltungspersonal	1	Sie würden im Durchschnitt stärker zustimmen	NaN
29	Student:in der Medizin	NaN	<5 Jahre	Nie	NaN	5 - sehr relevant	2 - eher nicht relevant	4 - eher relevant	5 - sehr relevant	5 - sehr relevant	5 - sehr relevant	5 - sehr relevant	5 - sehr relevant	NaN	2	<5 Jahre	5	5	Keine Änderung	Ich bin mir nicht sicher	eine gezielte Bildung der Arbeitskraefte über die Faehigkeiten des AI-s, um besser zu verstehen für was es genau geeignet ist, und für was gar nicht. Ausserdem vielleicht eine Teilnahme der Uni an der Entwicklung dieser Sprachmodelle waere schön, ich weiss nicht aber ob das überhaupt eine realistische Vorstellung ist.	Gleich dem der schlechtesten Spezialisten	Gleich dem der schlechtesten Spezialisten	Ja	NaN	2	NaN	NaN	1	NaN	NaN	3	NaN	NaN	NaN	3	2	1	NaN	NaN	NaN	NaN	Verwaltungspersonal	5	Sie würden im Durchschnitt stärker widersprechen	NaN
30	Student:in der Medizin	NaN	5-10 Jahre	Nie	Recherche und Zusammenfassung von Texten	2 - eher nicht relevant	4 - eher relevant	5 - sehr relevant	5 - sehr relevant	5 - sehr relevant	3 - neutral	5 - sehr relevant	2 - eher nicht relevant	NaN	2	Es gibt bereits einen spürbaren Einfluss	1	1	Keine Änderung	Nein	Serverkapazitäten, Bereitschaft Technik zu beschaffen bzw. zu ersetzen um sinnvolle Einsatzmöglichkeiten zu erschließen, Beratung und Information	Besser als dem der besten Spezialisten	Besser als dem eines durchschnittlichen Spezialisten	Ja	Nicht in Top 3	Nicht in Top 3	Nicht in Top 3	1	3	Nicht in Top 3	2	Nicht in Top 3	Nicht in Top 3	3	2	1	Nicht in Top 3	Nicht in Top 3	Nicht in Top 3	Nicht in Top 3	Nicht in Top 3	Nicht in Top 3	Ärzt:innen	5	Sie würden im Durchschnitt stärker widersprechen	Personal wird sich eher in den Aufgaben verlagern hin von monotonen Verwaltungsaufgaben zu patientenorientierter Versorgung, und damit zu einer Verbesserung der Arbeitsbedingungen und der Versorgung durch mehr Studien und mehr Patientenkontakt.
31	Ärztin / Arzt	NaN	20-30 Jahre	Nie	NaN	3 - neutral	2 - eher nicht relevant	3 - neutral	4 - eher relevant	4 - eher relevant	4 - eher relevant	4 - eher relevant	4 - eher relevant	NaN	2	NaN	2	3	Erhöhung	Nein	Schulung von MA über Möglichkeiten, aber auch Gefahren oder Problemen derartiger Software	Besser als dem eines durchschnittlichen Spezialisten	Besser als dem eines durchschnittlichen Spezialisten	Ja	Nicht in Top 3	Nicht in Top 3	Nicht in Top 3	3	1	Nicht in Top 3	Nicht in Top 3	2	Nicht in Top 3	2	3	Nicht in Top 3	1	Nicht in Top 3	3	Nicht in Top 3	Nicht in Top 3	Nicht in Top 3	Ärzte	3	Sie würden im Durchschnitt stärker zustimmen	NaN
32	Verwaltungsmitarbeiter:in	NaN	NaN	Nie	NaN	1 - überhaupt nicht relevant	1 - überhaupt nicht relevant	1 - überhaupt nicht relevant	1 - überhaupt nicht relevant	1 - überhaupt nicht relevant	1 - überhaupt nicht relevant	1 - überhaupt nicht relevant	1 - überhaupt nicht relevant	Dezentrale Blockchain mit Privacy Features	2	5-10 Jahre	3	3	Verringerung	Nein	mehr mitarbeiter und mehr schulungen	Besser als dem eines durchschnittlichen Spezialisten	Gleich dem eines durchschnittlichen Spezialisten	Nein	3	3	3	2	3	2	2	3	Nicht in Top 3	3	Nicht in Top 3	Nicht in Top 3	3	2	2	3	3	1	Verwaltung und Aufnahme der Patienten	3	Sie würden im Durchschnitt stärker widersprechen	NaN
33	Verwaltungsmitarbeiter:in	Arbeitsmedizin	20-30 Jahre	Monatlich	Vorschläge Formulierungen	2 - eher nicht relevant	1 - überhaupt nicht relevant	2 - eher nicht relevant	5 - sehr relevant	5 - sehr relevant	5 - sehr relevant	2 - eher nicht relevant	4 - eher relevant	NaN	4	NaN	4	5	Keine Änderung	Nein	NaN	Gleich dem eines durchschnittlichen Spezialisten	Besser als dem eines durchschnittlichen Spezialisten	Ja	1	1	1	1	1	1	1	1	Nicht in Top 3	3	1	Nicht in Top 3	3	3	2	2	2	Nicht in Top 3	Pflegepersonal	4	Sie würden im Durchschnitt eine ähnliche Antwort geben	NaN
34	Verwaltungsmitarbeiter:in	NaN	5-10 Jahre	Täglich	NaN	4 - eher relevant	4 - eher relevant	4 - eher relevant	5 - sehr relevant	5 - sehr relevant	5 - sehr relevant	5 - sehr relevant	5 - sehr relevant	NaN	5	NaN	3	3	Keine Änderung	Ja	NaN	Gleich dem der besten Spezialisten	Besser als dem eines durchschnittlichen Spezialisten	Nein	1	1	2	1	Nicht in Top 3	3	2	1	2	2	Nicht in Top 3	Nicht in Top 3	2	2	2	2	2	2	Chirurgie	3	Sie würden im Durchschnitt stärker widersprechen	NaN
35	Verwaltungsmitarbeiter:in	Entwickler	5-10 Jahre	Wöchentlich	NaN	2 - eher nicht relevant	3 - neutral	2 - eher nicht relevant	4 - eher relevant	4 - eher relevant	4 - eher relevant	4 - eher relevant	4 - eher relevant	NaN	3	5-10 Jahre	3	4	Keine Änderung	Nein	NaN	Gleich dem der schlechtesten Spezialisten	Besser als dem eines durchschnittlichen Spezialisten	Ja	Nicht in Top 3	Nicht in Top 3	1	Nicht in Top 3	2	3	Nicht in Top 3	Nicht in Top 3	Nicht in Top 3	2	Nicht in Top 3	Nicht in Top 3	Nicht in Top 3	1	Nicht in Top 3	Nicht in Top 3	3	Nicht in Top 3	Ärzt:innen	4	Sie würden im Durchschnitt eine ähnliche Antwort geben	NaN
36	Ärztin / Arzt	NaN	10-20 Jahre	Wöchentlich	Recherche, Sprachoptimierung, Datenanalyse	2 - eher nicht relevant	2 - eher nicht relevant	1 - überhaupt nicht relevant	4 - eher relevant	1 - überhaupt nicht relevant	1 - überhaupt nicht relevant	4 - eher relevant	1 - überhaupt nicht relevant	NaN	5	Es gibt bereits einen spürbaren Einfluss	5	5	Erhöhung	Nein	Unserer IT hat keine Ahnung, kein Engagement und nur Angst	Gleich dem eines durchschnittlichen Spezialisten	Besser als dem eines durchschnittlichen Spezialisten	Ja	3	Nicht in Top 3	Nicht in Top 3	2	Nicht in Top 3	Nicht in Top 3	Nicht in Top 3	1	Nicht in Top 3	Nicht in Top 3	1	Nicht in Top 3	3	Nicht in Top 3	Nicht in Top 3	Nicht in Top 3	2	1	Ärzte (kleiner Hinweis: Bayern gendert nicht mehr)	5	Sie würden im Durchschnitt stärker widersprechen	NaN
37	Ärztin / Arzt	Urologie	NaN	Täglich	E-Mails beantworten, Artikel schreiben	5 - sehr relevant	5 - sehr relevant	2 - eher nicht relevant	4 - eher relevant	2 - eher nicht relevant	4 - eher relevant	4 - eher relevant	4 - eher relevant	NaN	1	5-10 Jahre	5	5	Keine Änderung	Nein	NaN	Besser als dem eines durchschnittlichen Spezialisten	Gleich dem eines durchschnittlichen Spezialisten	Ja	1	1	1	2	1	1	1	1	2	1	Nicht in Top 3	3	1	2	2	2	2	Nicht in Top 3	Verwaltungspersonal, Ärzte	1	Sie würden im Durchschnitt stärker zustimmen	NaN
38	Ärztin / Arzt	NaN	10-20 Jahre	Monatlich	Erstellen von Entwürfen von Anträgen, Zusammenfassen von Dokumenten, Erstellung von Entwürfen für Fachartikel, Übersetzung von Schriftstücken, Dolmetschen per Smartphone	5 - sehr relevant	2 - eher nicht relevant	3 - neutral	5 - sehr relevant	5 - sehr relevant	4 - eher relevant	5 - sehr relevant	5 - sehr relevant	Literaturrecherche	4	Es gibt bereits einen spürbaren Einfluss	5	5	Verringerung	Nein	Zugang zu LLM ermöglicht und bezahlen. Schulungen. Implementierung in die Haus-IT.	Besser als dem eines durchschnittlichen Spezialisten	Gleich dem der besten Spezialisten	Ja	Nicht in Top 3	Nicht in Top 3	2	Nicht in Top 3	1	Nicht in Top 3	3	Nicht in Top 3	3	3	1	2	1	3	Nicht in Top 3	Nicht in Top 3	Nicht in Top 3	Nicht in Top 3	Forschende, Verwaltung	1	Sie würden im Durchschnitt stärker widersprechen	NaN
39	Verwaltungsmitarbeiter:in	NaN	10-20 Jahre	Nie	NaN	3 - neutral	3 - neutral	3 - neutral	5 - sehr relevant	5 - sehr relevant	5 - sehr relevant	5 - sehr relevant	5 - sehr relevant	NaN	3	Es gibt bereits einen spürbaren Einfluss	5	3	Verringerung	Nein	NaN	Besser als dem eines durchschnittlichen Spezialisten	Besser als dem eines durchschnittlichen Spezialisten	Ja	3	Nicht in Top 3	Nicht in Top 3	2	1	Nicht in Top 3	Nicht in Top 3	Nicht in Top 3	Nicht in Top 3	1	Nicht in Top 3	3	2	Nicht in Top 3	Nicht in Top 3	Nicht in Top 3	Nicht in Top 3	Nicht in Top 3	Pflege, Ärzte	3	Sie würden im Durchschnitt stärker widersprechen	NaN
40	Ärztin / Arzt	HNO	10-20 Jahre	Monatlich	Textnachrichten	5 - sehr relevant	2 - eher nicht relevant	5 - sehr relevant	4 - eher relevant	5 - sehr relevant	3 - neutral	3 - neutral	4 - eher relevant	Arztbriefe	4	NaN	3	4	Verringerung	Nein	Sie zur Verfügung stellen	Besser als dem eines durchschnittlichen Spezialisten	Besser als dem eines durchschnittlichen Spezialisten	Ja	Nicht in Top 3	Nicht in Top 3	Nicht in Top 3	Nicht in Top 3	Nicht in Top 3	Nicht in Top 3	3	2	Nicht in Top 3	Nicht in Top 3	Nicht in Top 3	1	2	3	3	Nicht in Top 3	Nicht in Top 3	Nicht in Top 3	Ärzte	4	Sie würden im Durchschnitt eine ähnliche Antwort geben	NaN
41	Verwaltungsmitarbeiter:in	NaN	20-30 Jahre	Täglich	Einsatz im Projektmanagement zur Definition von Userstories, Vorformulierung von Aufgabenpaketen und Schulungsinhalten	1 - überhaupt nicht relevant	1 - überhaupt nicht relevant	1 - überhaupt nicht relevant	4 - eher relevant	1 - überhaupt nicht relevant	1 - überhaupt nicht relevant	1 - überhaupt nicht relevant	3 - neutral	Formulierung von Usecases, Userstories, Userstory Mapping, Bugfixing	3	Es gibt bereits einen spürbaren Einfluss	4	4	Keine Änderung	Ja	Etablierung lokaler Sprachmodelle	Besser als dem eines durchschnittlichen Spezialisten	Besser als dem eines durchschnittlichen Spezialisten	Ja	Nicht in Top 3	Nicht in Top 3	Nicht in Top 3	1	1	1	Nicht in Top 3	Nicht in Top 3	Nicht in Top 3	Nicht in Top 3	1	Nicht in Top 3	2	1	Nicht in Top 3	Nicht in Top 3	Nicht in Top 3	Nicht in Top 3	Verwaltungspersonal	4	Sie würden im Durchschnitt stärker widersprechen	Der assistierende Einsatz von Sprachmodellen sollte deutlich größer Herausgehoben werden, denn dies ist in meinen Augen die große Stärke von LLM. Aber Ziel sollte der Einsatz von lokalen LLMs sein und nicht der Einsatz von Firmen im öffentlichen Raum, vor allem im Ausland.
42	Ärztin / Arzt	Psychiatrie	10-20 Jahre	Wöchentlich	Forschung	1 - überhaupt nicht relevant	1 - überhaupt nicht relevant	1 - überhaupt nicht relevant	1 - überhaupt nicht relevant	1 - überhaupt nicht relevant	1 - überhaupt nicht relevant	1 - überhaupt nicht relevant	1 - überhaupt nicht relevant	Ich nutze es für die medizinische Forschung, programmieren (R oder Python), Erstellen von Texten aus von mir recherchierten Textquellen, Schärfung von Hypothesen. Ich verwende es nie für patientenbezogene Daten oder probandenbezogene Daten.	2	Es gibt bereits einen spürbaren Einfluss	4	4	Verringerung	Nein	Sich offen und bürokratiearm auseinandersetzen. Keine kleinteilige Regulierung, dafür verändert sich das Feld zu schnell. Es ist eine wichtige neue Technologie, wir sollten sie zeitnah anwenden können.	Gleich dem der besten Spezialisten	Gleich dem der besten Spezialisten	Ich bin mir nicht sicher	Nicht in Top 3	Nicht in Top 3	2	Nicht in Top 3	1	1	1	Nicht in Top 3	Nicht in Top 3	1	Nicht in Top 3	Nicht in Top 3	2	Nicht in Top 3	Nicht in Top 3	Nicht in Top 3	Nicht in Top 3	Nicht in Top 3	Ärzte, Verwaltung	5	Sie würden im Durchschnitt stärker widersprechen	Ich empfinde die Einführung von Large Language Models ähnlich wie den Schritt von der Schreibmaschine zum Computer oder von der Bibliothek mit Büchern zum WWW. Es ist eine sehr wichtige Technologie, die wir für uns nutzen können, wenn wir sie informiert und kompetent einsetzen. Das Arbeiten wird wieder mehr Spaß machen. Man wird mehr Zeit für Gespräche oder patientenzentrierte Arbeit haben. Ich h…
43	Verwaltungsmitarbeiter:in	Psychiatrie, Somatik	20-30 Jahre	Nie	NaN	1 - überhaupt nicht relevant	1 - überhaupt nicht relevant	1 - überhaupt nicht relevant	1 - überhaupt nicht relevant	4 - eher relevant	4 - eher relevant	4 - eher relevant	4 - eher relevant	NaN	1	5-10 Jahre	3	3	Verringerung	Ja	Umfangreiche Informationen darüber geben.	Gleich dem eines durchschnittlichen Spezialisten	Besser als dem eines durchschnittlichen Spezialisten	Ich bin mir nicht sicher	Nicht in Top 3	3	2	Nicht in Top 3	1	Nicht in Top 3	Nicht in Top 3	Nicht in Top 3	Nicht in Top 3	Nicht in Top 3	Nicht in Top 3	2	3	Nicht in Top 3	1	Nicht in Top 3	2	Nicht in Top 3	Ärzte*innen	4	Sie würden im Durchschnitt stärker zustimmen	NaN
44	Verwaltungsmitarbeiter:in	NaN	NaN	Nie	NaN	5 - sehr relevant	5 - sehr relevant	5 - sehr relevant	5 - sehr relevant	5 - sehr relevant	5 - sehr relevant	5 - sehr relevant	5 - sehr relevant	NaN	1	NaN	2	2	Verringerung	Nein	Schulungen	Gleich dem eines durchschnittlichen Spezialisten	Gleich dem eines durchschnittlichen Spezialisten	Ja	Nicht in Top 3	Nicht in Top 3	Nicht in Top 3	Nicht in Top 3	1	Nicht in Top 3	Nicht in Top 3	2	Nicht in Top 3	1	Nicht in Top 3	Nicht in Top 3	Nicht in Top 3	1	Nicht in Top 3	Nicht in Top 3	1	Nicht in Top 3	Ärzte	1	Sie würden im Durchschnitt stärker widersprechen	NaN
45	Verwaltungsmitarbeiter:in	NaN	>30 Jahre	Nie	NaN	4 - eher relevant	4 - eher relevant	5 - sehr relevant	5 - sehr relevant	5 - sehr relevant	5 - sehr relevant	5 - sehr relevant	5 - sehr relevant	NaN	2	NaN	5	5	Verringerung	Ich bin mir nicht sicher	Aunfklärung	Besser als dem eines durchschnittlichen Spezialisten	Gleich dem der besten Spezialisten	Ja	1	1	Nicht in Top 3	Nicht in Top 3	1	Nicht in Top 3	Nicht in Top 3	Nicht in Top 3	Nicht in Top 3	Nicht in Top 3	Nicht in Top 3	1	1	Nicht in Top 3	Nicht in Top 3	1	1	Nicht in Top 3	Pflege, Verwaltung, Ärzte	4	Sie würden im Durchschnitt eine ähnliche Antwort geben	NaN
46	Ärztin / Arzt	Psychiatrie und Psychotherapie	5-10 Jahre	Nie	Aktuell keine berufliche oder private Nutzung.	4 - eher relevant	4 - eher relevant	5 - sehr relevant	5 - sehr relevant	5 - sehr relevant	4 - eher relevant	4 - eher relevant	4 - eher relevant	NaN	2	NaN	1	1	Keine Änderung	Ich bin mir nicht sicher	Schaffung der nötigen IT-Infrastruktur, Schulungen	Gleich dem eines durchschnittlichen Spezialisten	Besser als dem eines durchschnittlichen Spezialisten	Ja	1	Nicht in Top 3	3	2	Nicht in Top 3	Nicht in Top 3	Nicht in Top 3	Nicht in Top 3	NaN	Nicht in Top 3	NaN	Nicht in Top 3	Nicht in Top 3	3	1	2	Nicht in Top 3	Nicht in Top 3	Verwaltungspersonal	3	Sie würden im Durchschnitt stärker widersprechen	NaN
47	Verwaltungsmitarbeiter:in	Psychiatrie und Somtomatik	20-30 Jahre	Nie	NaN	2 - eher nicht relevant	2 - eher nicht relevant	2 - eher nicht relevant	2 - eher nicht relevant	2 - eher nicht relevant	2 - eher nicht relevant	2 - eher nicht relevant	2 - eher nicht relevant	NaN	2	NaN	5	5	Verringerung	Ja	NaN	Gleich dem eines durchschnittlichen Spezialisten	Gleich dem eines durchschnittlichen Spezialisten	Ich bin mir nicht sicher	1	1	3	3	1	1	2	2	3	Nicht in Top 3	1	Nicht in Top 3	1	Nicht in Top 3	1	1	2	Nicht in Top 3	Verwaltungspersonal	3	Sie würden im Durchschnitt stärker zustimmen	NaN
48	Ärztin / Arzt	Psychiatrie und Psychotherapie	10-20 Jahre	Nie	NaN	4 - eher relevant	1 - überhaupt nicht relevant	3 - neutral	5 - sehr relevant	1 - überhaupt nicht relevant	1 - überhaupt nicht relevant	5 - sehr relevant	5 - sehr relevant	NaN	1	NaN	5	5	Erhöhung	Ich bin mir nicht sicher	NaN	Gleich dem der schlechtesten Spezialisten	Besser als dem der besten Spezialisten	Ja	Nicht in Top 3	Nicht in Top 3	Nicht in Top 3	Nicht in Top 3	1	2	3	Nicht in Top 3	Nicht in Top 3	Nicht in Top 3	Nicht in Top 3	1	2	Nicht in Top 3	3	Nicht in Top 3	Nicht in Top 3	Nicht in Top 3	Verwaltungspersonal	3	Sie würden im Durchschnitt eine ähnliche Antwort geben	NaN
49	Ärztin / Arzt	Neurologie / Psychiatrie	5-10 Jahre	Nie	NaN	3 - neutral	4 - eher relevant	4 - eher relevant	4 - eher relevant	5 - sehr relevant	4 - eher relevant	3 - neutral	3 - neutral	NaN	1	NaN	3	3	Keine Änderung	Ich bin mir nicht sicher	Datenschutz klären	Besser als dem eines durchschnittlichen Spezialisten	Gleich dem der besten Spezialisten	Ja	Nicht in Top 3	Nicht in Top 3	Nicht in Top 3	Nicht in Top 3	Nicht in Top 3	3	1	2	Nicht in Top 3	2	1	Nicht in Top 3	2	Nicht in Top 3	Nicht in Top 3	3	Nicht in Top 3	Nicht in Top 3	Verwaltung	3	Sie würden im Durchschnitt eine ähnliche Antwort geben	NaN
50	Ärztin / Arzt	Weiterbildung Psychiatrie	NaN	Monatlich	schnelle Frage zwischendurch, Umschreibung, Erklärungen oder anderen	4 - eher relevant	5 - sehr relevant	4 - eher relevant	5 - sehr relevant	4 - eher relevant	5 - sehr relevant	5 - sehr relevant	5 - sehr relevant	NaN	4	NaN	1	4	Keine Änderung	Nein	NaN	Gleich dem eines durchschnittlichen Spezialisten	Gleich dem eines durchschnittlichen Spezialisten	Ja	Nicht in Top 3	Nicht in Top 3	3	Nicht in Top 3	1	Nicht in Top 3	2	Nicht in Top 3	Nicht in Top 3	1	Nicht in Top 3	Nicht in Top 3	3	Nicht in Top 3	Nicht in Top 3	2	Nicht in Top 3	Nicht in Top 3	Verwaltung und anderes Personal	5	Sie würden im Durchschnitt stärker widersprechen	NaN
51	Student:in der Medizin	NaN	5-10 Jahre	Monatlich	Vorschläge für kurze Texte und sprachliches Verbessern dieser, grobes Zusammentragen von Informationen,	3 - neutral	4 - eher relevant	4 - eher relevant	5 - sehr relevant	5 - sehr relevant	3 - neutral	3 - neutral	4 - eher relevant	NaN	2	NaN	3	2	Keine Änderung	Nein	Bessere einnheitlichere Digitalisierung der Patientendaten und Möglichkeit der Kopplung dieser mit Sprachmodellen unter Gewährleistung des Datenschutzes	Besser als dem eines durchschnittlichen Spezialisten	Besser als dem eines durchschnittlichen Spezialisten	Ja	Nicht in Top 3	Nicht in Top 3	Nicht in Top 3	Nicht in Top 3	1	Nicht in Top 3	2	3	Nicht in Top 3	2	1	Nicht in Top 3	Nicht in Top 3	3	Nicht in Top 3	Nicht in Top 3	Nicht in Top 3	Nicht in Top 3	Ärzte und Verwaltung	2	Sie würden im Durchschnitt eine ähnliche Antwort geben	NaN
52	Student:in der Medizin	NaN	NaN	Monatlich	NaN	4 - eher relevant	4 - eher relevant	4 - eher relevant	4 - eher relevant	5 - sehr relevant	3 - neutral	3 - neutral	4 - eher relevant	NaN	5	NaN	3	4	Verringerung	Nein	/	Gleich dem eines durchschnittlichen Spezialisten	Besser als dem eines durchschnittlichen Spezialisten	Ja	Nicht in Top 3	Nicht in Top 3	3	2	1	Nicht in Top 3	Nicht in Top 3	Nicht in Top 3	Nicht in Top 3	Nicht in Top 3	Nicht in Top 3	3	1	2	3	Nicht in Top 3	Nicht in Top 3	Nicht in Top 3	Verwaltungspersonal	4	Sie würden im Durchschnitt stärker widersprechen	NaN
53	Student:in der Medizin	NaN	NaN	Wöchentlich	Gezieltere Suchanfragen zu spezifischen Fragestellungen (zb Differentialdiagnosen)	2 - eher nicht relevant	2 - eher nicht relevant	3 - neutral	2 - eher nicht relevant	1 - überhaupt nicht relevant	1 - überhaupt nicht relevant	1 - überhaupt nicht relevant	4 - eher relevant	NaN	4	NaN	1	1	Keine Änderung	Ich bin mir nicht sicher	Keine Ahnung	Gleich dem eines durchschnittlichen Spezialisten	Gleich dem eines durchschnittlichen Spezialisten	Ich bin mir nicht sicher	Nicht in Top 3	2	Nicht in Top 3	Nicht in Top 3	3	Nicht in Top 3	Nicht in Top 3	Nicht in Top 3	Nicht in Top 3	Nicht in Top 3	2	Nicht in Top 3	2	1	3	Nicht in Top 3	Nicht in Top 3	Nicht in Top 3	Pflege und Ärzte	3	Sie würden im Durchschnitt eine ähnliche Antwort geben	NaN
54	Student:in der Medizin	NaN	NaN	Nie	NaN	1 - überhaupt nicht relevant	1 - überhaupt nicht relevant	1 - überhaupt nicht relevant	1 - überhaupt nicht relevant	2 - eher nicht relevant	1 - überhaupt nicht relevant	1 - überhaupt nicht relevant	1 - überhaupt nicht relevant	NaN	3	NaN	2	2	Verringerung	Nein	Mehr aktive Beschäftigung und Integration zB. in Patient*innengespräche, Dokumentation, Visiten etc	Besser als dem eines durchschnittlichen Spezialisten	Besser als dem eines durchschnittlichen Spezialisten	Ja	Nicht in Top 3	Nicht in Top 3	2	3	Nicht in Top 3	Nicht in Top 3	1	Nicht in Top 3	Nicht in Top 3	Nicht in Top 3	1	Nicht in Top 3	2	Nicht in Top 3	3	Nicht in Top 3	Nicht in Top 3	Nicht in Top 3	Verwaltungspersonal	4	Sie würden im Durchschnitt stärker widersprechen	NaN
55	Student:in der Medizin	NaN	NaN	Wöchentlich	Zusammenfassung von Studien, Erklärung von naturwissenschaftlichen Zusammenhängen, Erklärung von statistischen Auswertungen	4 - eher relevant	2 - eher nicht relevant	1 - überhaupt nicht relevant	1 - überhaupt nicht relevant	1 - überhaupt nicht relevant	1 - überhaupt nicht relevant	1 - überhaupt nicht relevant	4 - eher relevant	NaN	2	Es gibt bereits einen spürbaren Einfluss	3	4	Keine Änderung	Ja	In der Lehre die Nutzung bekräftigen! Aktuell schämen sich Studenten dafür, dass sie die Arbeit nicht selbst gemacht haben, bzw kein Lehrbuch genutzt haben.	Gleich dem der besten Spezialisten	Besser als dem der besten Spezialisten	Nein	2	Nicht in Top 3	Nicht in Top 3	Nicht in Top 3	1	Nicht in Top 3	3	Nicht in Top 3	Nicht in Top 3	Nicht in Top 3	Nicht in Top 3	Nicht in Top 3	2	3	1	Nicht in Top 3	Nicht in Top 3	Nicht in Top 3	Verwaltungspersonal, Ärzte	3	Sie würden im Durchschnitt stärker zustimmen	NaN
56	Student:in der Medizin	NaN	NaN	Nie	NaN	2 - eher nicht relevant	1 - überhaupt nicht relevant	3 - neutral	4 - eher relevant	5 - sehr relevant	3 - neutral	3 - neutral	2 - eher nicht relevant	NaN	2	5-10 Jahre	3	3	Keine Änderung	Nein	NaN	Gleich dem der besten Spezialisten	Besser als dem eines durchschnittlichen Spezialisten	Ja	Nicht in Top 3	Nicht in Top 3	3	Nicht in Top 3	1	2	Nicht in Top 3	Nicht in Top 3	Nicht in Top 3	Nicht in Top 3	3	Nicht in Top 3	3	Nicht in Top 3	2	Nicht in Top 3	Nicht in Top 3	1	Pflege und Ärztinnen	2	Sie würden im Durchschnitt eine ähnliche Antwort geben	NaN
57	Student:in der Medizin	NaN	NaN	Wöchentlich	Recherche, Beantwortung wenig komplexer Fragen	5 - sehr relevant	2 - eher nicht relevant	3 - neutral	5 - sehr relevant	5 - sehr relevant	4 - eher relevant	4 - eher relevant	4 - eher relevant	Dokumentation (z.B. bei Visite)	2	NaN	2	2	Keine Änderung	Ich bin mir nicht sicher	Entsprechende Anzahl von Rechnern, Frage der Haftung, Sicherheit/Fehleranfälligkeit der Systeme?	Gleich dem der besten Spezialisten	Besser als dem eines durchschnittlichen Spezialisten	Ich bin mir nicht sicher	Nicht in Top 3	Nicht in Top 3	Nicht in Top 3	2	1	Nicht in Top 3	3	Nicht in Top 3	Nicht in Top 3	3	Nicht in Top 3	2	1	Nicht in Top 3	2	Nicht in Top 3	Nicht in Top 3	Nicht in Top 3	Ärzt*innen und Verwaltungspersonal gleichermaßen	5	Sie würden im Durchschnitt eine ähnliche Antwort geben	NaN
58	Student:in der Medizin	NaN	NaN	Monatlich	Zusammenfassen von längeren Paper	2 - eher nicht relevant	1 - überhaupt nicht relevant	1 - überhaupt nicht relevant	1 - überhaupt nicht relevant	2 - eher nicht relevant	1 - überhaupt nicht relevant	1 - überhaupt nicht relevant	3 - neutral	NaN	3	5-10 Jahre	3	2	Keine Änderung	Nein	Vorstellen von Möglichkeiten, Hinweisen auf Grenzen und Gefahren bezüglich dee Verwendung von Sprachmodellen	Gleich dem eines durchschnittlichen Spezialisten	Gleich dem eines durchschnittlichen Spezialisten	Ja	Nicht in Top 3	Nicht in Top 3	Nicht in Top 3	1	Nicht in Top 3	Nicht in Top 3	3	2	Nicht in Top 3	2	Nicht in Top 3	Nicht in Top 3	3	Nicht in Top 3	1	Nicht in Top 3	Nicht in Top 3	Nicht in Top 3	Ärztliche Assistenzberufe (wie MFA)	3	Sie würden im Durchschnitt stärker widersprechen	NaN
59	Ärztin / Arzt	Neuroradiologie	20-30 Jahre	Täglich	Recherche, Texterstelle, Korrektur von Hausarbeiten	5 - sehr relevant	2 - eher nicht relevant	4 - eher relevant	5 - sehr relevant	5 - sehr relevant	5 - sehr relevant	5 - sehr relevant	5 - sehr relevant	Dokumentation, Feedback, Reflexion	1	Es gibt bereits einen spürbaren Einfluss	4	4	Erhöhung	Nein	Eine vernünftige IT mit ausreichenen Ressourcen versehen	Besser als dem eines durchschnittlichen Spezialisten	Besser als dem eines durchschnittlichen Spezialisten	Ja	Nicht in Top 3	Nicht in Top 3	Nicht in Top 3	Nicht in Top 3	1	3	Nicht in Top 3	Nicht in Top 3	2	Nicht in Top 3	1	3	1	Nicht in Top 3	Nicht in Top 3	Nicht in Top 3	2	2	Verwaltung	5	Sie würden im Durchschnitt stärker widersprechen	Nutzen Sie ChatGPT oder meinetwegen auch nur Rechtschreibkorrektur, um Fehler wie "Fachartz" vor der Umfrage auszumerzen...
60	Student:in der Medizin	NaN	NaN	Wöchentlich	Korrekturlesen von Texten, vereinfachte Erklärung von Dingen	4 - eher relevant	4 - eher relevant	4 - eher relevant	3 - neutral	4 - eher relevant	4 - eher relevant	4 - eher relevant	5 - sehr relevant	Korrekturlesen von selbst verfassten Texten	3	NaN	2	2	Keine Änderung	Nein	Einführung und auch Kurse zur richtigen Anwendung	Besser als dem eines durchschnittlichen Spezialisten	Besser als dem eines durchschnittlichen Spezialisten	Ich bin mir nicht sicher	3	1	Nicht in Top 3	Nicht in Top 3	2	Nicht in Top 3	Nicht in Top 3	Nicht in Top 3	Nicht in Top 3	Nicht in Top 3	1	Nicht in Top 3	3	Nicht in Top 3	2	Nicht in Top 3	1	Nicht in Top 3	Verwaltungspersonal, Radiologie	4	Sie würden im Durchschnitt stärker widersprechen	NaN
61	Verwaltungsmitarbeiter:in	Studiengangsentwicklung	5-10 Jahre	Täglich	Konzeptentwicklung für Workshops, Einstieg in Literaturrecherchen, ideen gegenchecken, swot analysen, E-Mails und SChreiben verfassen. Analysen curricularer Inhalte.	2 - eher nicht relevant	1 - überhaupt nicht relevant	1 - überhaupt nicht relevant	3 - neutral	1 - überhaupt nicht relevant	1 - überhaupt nicht relevant	1 - überhaupt nicht relevant	1 - überhaupt nicht relevant	NaN	4	Es gibt bereits einen spürbaren Einfluss	2	2	Keine Änderung	Ich bin mir nicht sicher	Guidelines entwickeln, Lizenzen zur Verfügung stellen, Experten einladen, die die Möglichkeiten und Grenzen aufzeigen	Besser als dem eines durchschnittlichen Spezialisten	Besser als dem eines durchschnittlichen Spezialisten	Ich bin mir nicht sicher	Nicht in Top 3	Nicht in Top 3	Nicht in Top 3	Nicht in Top 3	3	1	3	1	Nicht in Top 3	Nicht in Top 3	Nicht in Top 3	2	Nicht in Top 3	Nicht in Top 3	3	Nicht in Top 3	1	Nicht in Top 3	Verwaltungspersonal	4	Sie würden im Durchschnitt eine ähnliche Antwort geben	NaN
62	Student:in der Medizin	NaN	NaN	Nie	NaN	1 - überhaupt nicht relevant	1 - überhaupt nicht relevant	4 - eher relevant	4 - eher relevant	4 - eher relevant	1 - überhaupt nicht relevant	3 - neutral	4 - eher relevant	NaN	2	NaN	1	2	Keine Änderung	Ich bin mir nicht sicher	NaN	Gleich dem eines durchschnittlichen Spezialisten	Gleich dem der besten Spezialisten	Nein	Nicht in Top 3	Nicht in Top 3	2	3	1	Nicht in Top 3	Nicht in Top 3	Nicht in Top 3	Nicht in Top 3	3	Nicht in Top 3	Nicht in Top 3	2	Nicht in Top 3	1	Nicht in Top 3	Nicht in Top 3	Nicht in Top 3	Ärzte	3	Sie würden im Durchschnitt stärker zustimmen	NaN
63	Ärztin / Arzt	Psychiatrie	5-10 Jahre	Täglich	NaN	1 - überhaupt nicht relevant	4 - eher relevant	4 - eher relevant	1 - überhaupt nicht relevant	2 - eher nicht relevant	5 - sehr relevant	1 - überhaupt nicht relevant	2 - eher nicht relevant	Ausbesserung vom Text bei Attesten und Emails	4	NaN	5	5	Keine Änderung	Nein	zunächst sich überhaupt mit dem Thema auseinandersetzen. Vorher muss noch vieles digitalisiert werden.	Gleich dem eines durchschnittlichen Spezialisten	Besser als dem eines durchschnittlichen Spezialisten	Ja	Nicht in Top 3	Nicht in Top 3	2	3	1	Nicht in Top 3	Nicht in Top 3	Nicht in Top 3	Nicht in Top 3	1	2	3	Nicht in Top 3	Nicht in Top 3	2	Nicht in Top 3	Nicht in Top 3	Nicht in Top 3	Ärzte	4	Sie würden im Durchschnitt eine ähnliche Antwort geben	NaN
64	Student:in der Medizin	Allgemeinmed	NaN	Nie	NaN	2 - eher nicht relevant	4 - eher relevant	4 - eher relevant	3 - neutral	3 - neutral	3 - neutral	5 - sehr relevant	4 - eher relevant	NaN	2	NaN	4	3	Verringerung	Nein	NaN	Gleich dem eines durchschnittlichen Spezialisten	Besser als dem eines durchschnittlichen Spezialisten	Nein	1	2	2	2	3	2	2	1	3	2	1	1	2	2	Nicht in Top 3	3	Nicht in Top 3	2	Pflege	4	Sie würden im Durchschnitt stärker widersprechen	NaN
65	Student:in der Medizin	NaN	NaN	Monatlich	Zusammenfassungen von längeren Texten Formulierung von Textabschnitten Aus Texten Tabellen erstellen Fragestellungen recherchieren	5 - sehr relevant	3 - neutral	4 - eher relevant	5 - sehr relevant	5 - sehr relevant	5 - sehr relevant	5 - sehr relevant	5 - sehr relevant	NaN	2	NaN	1	3	Keine Änderung	Nein	Kurse zum Umgang damit anbieten	Gleich dem der schlechtesten Spezialisten	Besser als dem eines durchschnittlichen Spezialisten	Ja	Nicht in Top 3	Nicht in Top 3	3	Nicht in Top 3	1	Nicht in Top 3	2	Nicht in Top 3	Nicht in Top 3	1	2	2	2	Nicht in Top 3	Nicht in Top 3	3	Nicht in Top 3	Nicht in Top 3	alle können davon profitieren	2	Sie würden im Durchschnitt eine ähnliche Antwort geben	NaN
66	Ärztin / Arzt	Nuklearmedizin	>30 Jahre	Wöchentlich	Programmierung Formulierung von Texten Umformatierung von Daten	4 - eher relevant	4 - eher relevant	4 - eher relevant	4 - eher relevant	4 - eher relevant	4 - eher relevant	5 - sehr relevant	5 - sehr relevant	Bildanalyse - Unterstützung der Erzeugung von Befundberichten zu medizinischem Bildmaterial	5	NaN	1	1	Keine Änderung	Nein	Digitalisierung von klinischen Versorgungsprozessen erhöhen. Dort entsteht der Mehrbedarf an Personal, nicht bei der Einführung der LLMs.	Besser als dem der besten Spezialisten	Gleich dem der besten Spezialisten	Ja	Nicht in Top 3	Nicht in Top 3	Nicht in Top 3	Nicht in Top 3	1	2	3	Nicht in Top 3	NaN	Nicht in Top 3	NaN	Nicht in Top 3	1	Nicht in Top 3	Nicht in Top 3	Nicht in Top 3	2	3	Schreibkräfte	3	Sie würden im Durchschnitt eine ähnliche Antwort geben	NaN
67	Student:in der Medizin	NaN	NaN	Nie	NaN	2 - eher nicht relevant	2 - eher nicht relevant	3 - neutral	4 - eher relevant	4 - eher relevant	4 - eher relevant	2 - eher nicht relevant	4 - eher relevant	NaN	3	NaN	4	4	Keine Änderung	Ich bin mir nicht sicher	Anwendung bereits im Studium üben. Personal schulen	Gleich dem der schlechtesten Spezialisten	Gleich dem eines durchschnittlichen Spezialisten	Nein	Nicht in Top 3	Nicht in Top 3	3	Nicht in Top 3	2	1	Nicht in Top 3	Nicht in Top 3	Nicht in Top 3	Nicht in Top 3	Nicht in Top 3	1	3	2	1	Nicht in Top 3	Nicht in Top 3	Nicht in Top 3	Verwaltungspersonal	3	Sie würden im Durchschnitt stärker widersprechen	NaN
68	Student:in der Medizin	NaN	NaN	Ich bin mir nicht sicher	Sachverhalte leichter erklären lassen (beim Lernen), Sprachen übersetzen, Recherche, Texte für mein Verständnis zusammenfassen lassen	5 - sehr relevant	5 - sehr relevant	5 - sehr relevant	3 - neutral	5 - sehr relevant	5 - sehr relevant	4 - eher relevant	5 - sehr relevant	NaN	2	NaN	2	4	Verringerung	Ich bin mir nicht sicher	NaN	Gleich dem eines durchschnittlichen Spezialisten	Gleich dem der besten Spezialisten	Ja	Nicht in Top 3	Nicht in Top 3	2	1	Nicht in Top 3	3	Nicht in Top 3	Nicht in Top 3	Nicht in Top 3	1	Nicht in Top 3	2	2	3	Nicht in Top 3	Nicht in Top 3	Nicht in Top 3	Nicht in Top 3	Eher Verwaltung/ÄrztInnen	3	Sie würden im Durchschnitt eine ähnliche Antwort geben	NaN
69	Student:in der Medizin	NaN	NaN	Nie	NaN	4 - eher relevant	2 - eher nicht relevant	4 - eher relevant	3 - neutral	5 - sehr relevant	4 - eher relevant	4 - eher relevant	4 - eher relevant	NaN	1	NaN	4	4	Verringerung	Ich bin mir nicht sicher	Schulung des Personals, Bereitstellung nötiger technischer Geräte, besseres Internet,	Besser als dem eines durchschnittlichen Spezialisten	Gleich dem der besten Spezialisten	Ja	3	Nicht in Top 3	2	1	Nicht in Top 3	Nicht in Top 3	Nicht in Top 3	Nicht in Top 3	Nicht in Top 3	2	1	Nicht in Top 3	Nicht in Top 3	3	Nicht in Top 3	Nicht in Top 3	Nicht in Top 3	Nicht in Top 3	Ärzte/Ärztinnen	4	Sie würden im Durchschnitt eine ähnliche Antwort geben	NaN
70	Student:in der Medizin	NaN	NaN	Nie	NaN	4 - eher relevant	2 - eher nicht relevant	3 - neutral	4 - eher relevant	4 - eher relevant	4 - eher relevant	4 - eher relevant	5 - sehr relevant	NaN	2	5-10 Jahre	3	2	Keine Änderung	Nein	NaN	Gleich dem eines durchschnittlichen Spezialisten	Gleich dem der besten Spezialisten	Ja	Nicht in Top 3	Nicht in Top 3	Nicht in Top 3	2	1	3	Nicht in Top 3	Nicht in Top 3	Nicht in Top 3	Nicht in Top 3	1	Nicht in Top 3	2	Nicht in Top 3	1	3	Nicht in Top 3	Nicht in Top 3	Ärzte	4	Sie würden im Durchschnitt eine ähnliche Antwort geben	NaN
71	Ärztin / Arzt	Plastische, Hand- und wiederherstellungschirurgie	NaN	Wöchentlich	Recherche, Textproduktion	3 - neutral	2 - eher nicht relevant	2 - eher nicht relevant	3 - neutral	2 - eher nicht relevant	4 - eher relevant	2 - eher nicht relevant	3 - neutral	NaN	5	Es gibt bereits einen spürbaren Einfluss	4	5	Verringerung	Nein	Schnittstellen von lokal betrieben LLMs zu den Patientenverwaltungssystemen.	Besser als dem eines durchschnittlichen Spezialisten	Besser als dem eines durchschnittlichen Spezialisten	Ja	Nicht in Top 3	2	3	Nicht in Top 3	1	Nicht in Top 3	Nicht in Top 3	Nicht in Top 3	Nicht in Top 3	Nicht in Top 3	1	2	Nicht in Top 3	2	3	Nicht in Top 3	Nicht in Top 3	Nicht in Top 3	Verwaltungspersonal, Schreibkräfte, medizinisches Hilfpersonal.	5	Sie würden im Durchschnitt eine ähnliche Antwort geben	NaN
72	Ärztin / Arzt	Psychiatrie	NaN	Nie	NaN	1 - überhaupt nicht relevant	4 - eher relevant	4 - eher relevant	5 - sehr relevant	4 - eher relevant	3 - neutral	3 - neutral	3 - neutral	NaN	2	5-10 Jahre	2	4	Verringerung	Nein	NaN	Besser als dem eines durchschnittlichen Spezialisten	Besser als dem eines durchschnittlichen Spezialisten	Ja	Nicht in Top 3	Nicht in Top 3	3	Nicht in Top 3	1	Nicht in Top 3	Nicht in Top 3	2	Nicht in Top 3	1	Nicht in Top 3	3	2	Nicht in Top 3	Nicht in Top 3	3	Nicht in Top 3	Nicht in Top 3	Verwaltung	3	Sie würden im Durchschnitt eine ähnliche Antwort geben	NaN
73	Ärztin / Arzt	chirurgie/orthopädie	NaN	Wöchentlich	Texte zu korrigieren/umformulieren	1 - überhaupt nicht relevant	1 - überhaupt nicht relevant	1 - überhaupt nicht relevant	3 - neutral	3 - neutral	4 - eher relevant	4 - eher relevant	4 - eher relevant	Anträge Stellen (reha anträge...) Austrittsberichte vorformulieren	4	NaN	3	3	Keine Änderung	Nein	Digitalisierung des deutschen Gesundheitswesen.... (keine Papierkurven mehr alles auf digitaler Form)	Besser als dem der besten Spezialisten	Besser als dem der besten Spezialisten	Ja	Nicht in Top 3	Nicht in Top 3	2	Nicht in Top 3	1	Nicht in Top 3	Nicht in Top 3	Nicht in Top 3	Nicht in Top 3	2	1	3	3	1	Nicht in Top 3	Nicht in Top 3	Nicht in Top 3	Nicht in Top 3	Ärzte, Verwaltung	3	Sie würden im Durchschnitt eine ähnliche Antwort geben	NaN
74	Verwaltungsmitarbeiter:in	NaN	10-20 Jahre	Ich bin mir nicht sicher	Texterstellung bei allgemeinen Themen (Softthemen) ohne große Fachspezifikation	1 - überhaupt nicht relevant	1 - überhaupt nicht relevant	1 - überhaupt nicht relevant	1 - überhaupt nicht relevant	1 - überhaupt nicht relevant	1 - überhaupt nicht relevant	1 - überhaupt nicht relevant	1 - überhaupt nicht relevant	NaN	3	Es gibt bereits einen spürbaren Einfluss	4	5	Verringerung	Nein	technische Infrastruktur ausbauen	Gleich dem der besten Spezialisten	Gleich dem der besten Spezialisten	Ja	2	Nicht in Top 3	Nicht in Top 3	Nicht in Top 3	1	3	Nicht in Top 3	Nicht in Top 3	Nicht in Top 3	1	2	3	3	Nicht in Top 3	1	Nicht in Top 3	Nicht in Top 3	Nicht in Top 3	Ärzte	3	Sie würden im Durchschnitt stärker widersprechen	NaN
75	Ärztin / Arzt	Innere Medizin	5-10 Jahre	Wöchentlich	Texte zusammenfassen, Wissen nachschlagen	4 - eher relevant	1 - überhaupt nicht relevant	2 - eher nicht relevant	4 - eher relevant	5 - sehr relevant	4 - eher relevant	2 - eher nicht relevant	4 - eher relevant	NaN	5	NaN	4	3	Keine Änderung	Nein	NaN	Besser als dem eines durchschnittlichen Spezialisten	Besser als dem eines durchschnittlichen Spezialisten	Ja	3	Nicht in Top 3	Nicht in Top 3	Nicht in Top 3	1	2	Nicht in Top 3	Nicht in Top 3	Nicht in Top 3	Nicht in Top 3	Nicht in Top 3	1	Nicht in Top 3	2	3	Nicht in Top 3	Nicht in Top 3	Nicht in Top 3	Verwaltungspersonal, Ärzte/Ärztinnen	5	Sie würden im Durchschnitt stärker widersprechen	Tolle Initiative
76	Student:in der Medizin	NaN	NaN	Ich bin mir nicht sicher	NaN	3 - neutral	1 - überhaupt nicht relevant	1 - überhaupt nicht relevant	3 - neutral	1 - überhaupt nicht relevant	1 - überhaupt nicht relevant	1 - überhaupt nicht relevant	1 - überhaupt nicht relevant	NaN	3	NaN	3	2	Keine Änderung	Ja	NaN	Besser als dem eines durchschnittlichen Spezialisten	Besser als dem eines durchschnittlichen Spezialisten	Ja	3	Nicht in Top 3	2	Nicht in Top 3	1	Nicht in Top 3	Nicht in Top 3	Nicht in Top 3	Nicht in Top 3	Nicht in Top 3	2	1	2	Nicht in Top 3	3	Nicht in Top 3	Nicht in Top 3	Nicht in Top 3	Verwaltungspersonal und Ärzte	4	Sie würden im Durchschnitt stärker zustimmen	NaN
77	Student:in der Medizin	NaN	NaN	Wöchentlich	Abkürzungen erklären lassen, Zusammenhänge beschriebenen lassen, Gegenüberstellen von Inhalten	4 - eher relevant	4 - eher relevant	4 - eher relevant	4 - eher relevant	4 - eher relevant	4 - eher relevant	4 - eher relevant	4 - eher relevant	Wissensaufbereitung, um das eigene Verständnis zu verbessern, z.B. aktuelle Forschungsergebnisse	4	Es gibt bereits einen spürbaren Einfluss	2	3	Verringerung	Ich bin mir nicht sicher	Sinnvolle Nutzung in die lehre inkorporieren - z.B. Seminare oder Praktika	Besser als dem eines durchschnittlichen Spezialisten	Gleich dem der besten Spezialisten	Ja	Nicht in Top 3	Nicht in Top 3	Nicht in Top 3	1	2	Nicht in Top 3	3	Nicht in Top 3	Nicht in Top 3	3	1	2	Nicht in Top 3	3	Nicht in Top 3	1	Nicht in Top 3	Nicht in Top 3	Verwaltungsangestellte	2	Sie würden im Durchschnitt stärker widersprechen	NaN
78	Student:in der Medizin	NaN	NaN	Monatlich	Fragen im Studium beantworten (z.B.: Wie unterscheiden sich Gicht und Psedogicht in der Bildgebung?)	4 - eher relevant	4 - eher relevant	3 - neutral	5 - sehr relevant	5 - sehr relevant	2 - eher nicht relevant	3 - neutral	2 - eher nicht relevant	NaN	3	NaN	2	3	Verringerung	Nein	Studierende sollten in der sinnvollen Nutzung geschult werden, damit es nicht zum Qualitätsverlust kommt	Gleich dem eines durchschnittlichen Spezialisten	Gleich dem der besten Spezialisten	Ja	Nicht in Top 3	Nicht in Top 3	Nicht in Top 3	2	1	Nicht in Top 3	Nicht in Top 3	3	Nicht in Top 3	1	Nicht in Top 3	Nicht in Top 3	3	2	Nicht in Top 3	Nicht in Top 3	Nicht in Top 3	Nicht in Top 3	Ärzt*innen	3	Sie würden im Durchschnitt eine ähnliche Antwort geben	NaN
79	Student:in der Medizin	NaN	NaN	Wöchentlich	Verbesserung von FOrmulierungen	1 - überhaupt nicht relevant	2 - eher nicht relevant	4 - eher relevant	4 - eher relevant	4 - eher relevant	3 - neutral	4 - eher relevant	3 - neutral	NaN	4	NaN	3	3	Erhöhung	Ich bin mir nicht sicher	NaN	Besser als dem eines durchschnittlichen Spezialisten	Gleich dem der besten Spezialisten	Ja	2	Nicht in Top 3	Nicht in Top 3	Nicht in Top 3	1	Nicht in Top 3	Nicht in Top 3	3	Nicht in Top 3	3	2	Nicht in Top 3	1	Nicht in Top 3	3	Nicht in Top 3	Nicht in Top 3	Nicht in Top 3	Verwaltung	3	Sie würden im Durchschnitt stärker zustimmen	NaN
80	Student:in der Medizin	NaN	NaN	Nie	NaN	4 - eher relevant	2 - eher nicht relevant	1 - überhaupt nicht relevant	5 - sehr relevant	5 - sehr relevant	2 - eher nicht relevant	3 - neutral	4 - eher relevant	NaN	4	NaN	2	2	Verringerung	Nein	Lösungen zur datenschutzkonformen Nutzung von Sprachmodellen etablieren Anwendungen in den klinischen Alltag integrieren Für ausreichend Hardware sorgen	Besser als dem eines durchschnittlichen Spezialisten	Gleich dem der schlechtesten Spezialisten	Nein	Nicht in Top 3	Nicht in Top 3	Nicht in Top 3	Nicht in Top 3	1	2	3	Nicht in Top 3	Nicht in Top 3	Nicht in Top 3	1	Nicht in Top 3	Nicht in Top 3	2	3	Nicht in Top 3	Nicht in Top 3	Nicht in Top 3	Personal das Schreibarbeiten oder monotone Standardaufgaben übernimmt	2	Sie würden im Durchschnitt eine ähnliche Antwort geben	NaN
81	Student:in der Medizin	NaN	NaN	Wöchentlich	NaN	1 - überhaupt nicht relevant	1 - überhaupt nicht relevant	1 - überhaupt nicht relevant	2 - eher nicht relevant	1 - überhaupt nicht relevant	1 - überhaupt nicht relevant	1 - überhaupt nicht relevant	1 - überhaupt nicht relevant	NaN	4	Es gibt bereits einen spürbaren Einfluss	3	3	Keine Änderung	Ich bin mir nicht sicher	NaN	Besser als dem der besten Spezialisten	Gleich dem der besten Spezialisten	Ja	Nicht in Top 3	Nicht in Top 3	2	Nicht in Top 3	1	3	Nicht in Top 3	Nicht in Top 3	Nicht in Top 3	Nicht in Top 3	Nicht in Top 3	2	Nicht in Top 3	3	Nicht in Top 3	1	Nicht in Top 3	Nicht in Top 3	Verwaltungspersonal	4	Sie würden im Durchschnitt eine ähnliche Antwort geben	NaN
82	Student:in der Medizin	NaN	NaN	Wöchentlich	Übersetzungen, Hilfe bei schnellem Finden von Informationen bzw. Zusammenfassungen	3 - neutral	3 - neutral	3 - neutral	5 - sehr relevant	5 - sehr relevant	4 - eher relevant	3 - neutral	4 - eher relevant	Forschung, Suchen von Papern mit Gabe einer Übersicht	3	NaN	2	2	Keine Änderung	Ich bin mir nicht sicher	Mehr Informationen und Möglichkeiten zur Integration geben	Gleich dem eines durchschnittlichen Spezialisten	Gleich dem der schlechtesten Spezialisten	Ja	Nicht in Top 3	Nicht in Top 3	3	Nicht in Top 3	1	Nicht in Top 3	Nicht in Top 3	2	Nicht in Top 3	3	Nicht in Top 3	2	1	Nicht in Top 3	2	Nicht in Top 3	Nicht in Top 3	Nicht in Top 3	Ärzte	5	Sie würden im Durchschnitt stärker widersprechen	NaN
83	Student:in der Medizin	NaN	NaN	Wöchentlich	Zusammenfassung von Lernmaterial Beantwortung von Fragen	2 - eher nicht relevant	3 - neutral	2 - eher nicht relevant	4 - eher relevant	2 - eher nicht relevant	4 - eher relevant	3 - neutral	5 - sehr relevant	NaN	3	NaN	2	4	Keine Änderung	Nein	Datenschutz überprüfen Einheitliche Regelungen schaffen	Gleich dem eines durchschnittlichen Spezialisten	Besser als dem eines durchschnittlichen Spezialisten	Ja	2	Nicht in Top 3	Nicht in Top 3	Nicht in Top 3	1	3	Nicht in Top 3	Nicht in Top 3	Nicht in Top 3	2	1	Nicht in Top 3	3	1	Nicht in Top 3	Nicht in Top 3	Nicht in Top 3	Nicht in Top 3	Verwaltungspersonal	3	Sie würden im Durchschnitt stärker widersprechen	NaN
84	Student:in der Medizin	NaN	NaN	Nie	NaN	5 - sehr relevant	3 - neutral	3 - neutral	5 - sehr relevant	5 - sehr relevant	4 - eher relevant	5 - sehr relevant	3 - neutral	NaN	1	NaN	2	3	Verringerung	Nein	NaN	Besser als dem eines durchschnittlichen Spezialisten	Besser als dem eines durchschnittlichen Spezialisten	Ja	Nicht in Top 3	Nicht in Top 3	Nicht in Top 3	Nicht in Top 3	1	2	3	Nicht in Top 3	Nicht in Top 3	1	Nicht in Top 3	Nicht in Top 3	2	Nicht in Top 3	Nicht in Top 3	Nicht in Top 3	3	Nicht in Top 3	Verwaltung	4	Sie würden im Durchschnitt eine ähnliche Antwort geben	NaN
85	Student:in der Medizin	Masterstudentin Translational Medicine	NaN	Nie	-	1 - überhaupt nicht relevant	1 - überhaupt nicht relevant	1 - überhaupt nicht relevant	1 - überhaupt nicht relevant	4 - eher relevant	3 - neutral	3 - neutral	3 - neutral	-	1	NaN	3	3	Keine Änderung	Ich bin mir nicht sicher	Schulung der Mitarbeiter	Gleich dem eines durchschnittlichen Spezialisten	Gleich dem eines durchschnittlichen Spezialisten	Ich bin mir nicht sicher	Nicht in Top 3	2	Nicht in Top 3	1	3	Nicht in Top 3	Nicht in Top 3	Nicht in Top 3	Nicht in Top 3	Nicht in Top 3	2	3	1	3	2	Nicht in Top 3	1	Nicht in Top 3	Verwaltung	3	Sie würden im Durchschnitt stärker zustimmen	NaN
86	Student:in der Medizin	NaN	NaN	Monatlich	Doktorarbeit, statistische Auswertung, Literatursuche	4 - eher relevant	2 - eher nicht relevant	2 - eher nicht relevant	5 - sehr relevant	5 - sehr relevant	4 - eher relevant	4 - eher relevant	3 - neutral	NaN	3	5-10 Jahre	2	4	Verringerung	Ich bin mir nicht sicher	Wissenschaftliche Überprüfung der Verlässlichkeit, Vorgaben zum Umgang insb. Regelungen zur Angabe (Ziterung)	Gleich dem eines durchschnittlichen Spezialisten	Gleich dem der besten Spezialisten	Ja	Nicht in Top 3	Nicht in Top 3	Nicht in Top 3	1	2	Nicht in Top 3	3	Nicht in Top 3	Nicht in Top 3	1	3	Nicht in Top 3	2	3	Nicht in Top 3	Nicht in Top 3	Nicht in Top 3	Nicht in Top 3	Verwaltungspersonal	3	Sie würden im Durchschnitt stärker widersprechen	NaN
87	Student:in der Medizin	NaN	NaN	Nie	NaN	1 - überhaupt nicht relevant	2 - eher nicht relevant	2 - eher nicht relevant	4 - eher relevant	4 - eher relevant	3 - neutral	3 - neutral	2 - eher nicht relevant	NaN	2	5-10 Jahre	1	2	Keine Änderung	Ich bin mir nicht sicher	NaN	Gleich dem eines durchschnittlichen Spezialisten	Gleich dem eines durchschnittlichen Spezialisten	Ja	Nicht in Top 3	Nicht in Top 3	Nicht in Top 3	Nicht in Top 3	1	3	Nicht in Top 3	2	Nicht in Top 3	Nicht in Top 3	Nicht in Top 3	Nicht in Top 3	1	2	Nicht in Top 3	3	Nicht in Top 3	Nicht in Top 3	Verwaltung	2	Sie würden im Durchschnitt eine ähnliche Antwort geben	NaN
88	Student:in der Medizin	NaN	NaN	Wöchentlich	NaN	2 - eher nicht relevant	2 - eher nicht relevant	4 - eher relevant	3 - neutral	5 - sehr relevant	4 - eher relevant	4 - eher relevant	3 - neutral	NaN	3	NaN	1	3	Erhöhung	Ich bin mir nicht sicher	Vorträge, Workshops, Leitfäden	Besser als dem der besten Spezialisten	Besser als dem der besten Spezialisten	Nein	Nicht in Top 3	Nicht in Top 3	Nicht in Top 3	Nicht in Top 3	Nicht in Top 3	1	2	3	Nicht in Top 3	2	Nicht in Top 3	Nicht in Top 3	3	Nicht in Top 3	1	Nicht in Top 3	Nicht in Top 3	Nicht in Top 3	Ärztinnen und Ärzte	2	Sie würden im Durchschnitt stärker zustimmen	NaN
89	Student:in der Medizin	NaN	NaN	Täglich	Emails, Texte zusammenfassen, Strukturierung von Themen, erster Zugang zu Themen	5 - sehr relevant	1 - überhaupt nicht relevant	1 - überhaupt nicht relevant	5 - sehr relevant	1 - überhaupt nicht relevant	1 - überhaupt nicht relevant	1 - überhaupt nicht relevant	1 - überhaupt nicht relevant	Arztbriefe schreiben	3	Es gibt bereits einen spürbaren Einfluss	5	5	Keine Änderung	Nein	Kurse dazu, entsprechende Software kaufen	Gleich dem der besten Spezialisten	Gleich dem der besten Spezialisten	Ja	3	Nicht in Top 3	Nicht in Top 3	Nicht in Top 3	1	2	Nicht in Top 3	Nicht in Top 3	2	Nicht in Top 3	1	3	3	2	1	2	Nicht in Top 3	Nicht in Top 3	Verwaltungspersonal	4	Sie würden im Durchschnitt stärker zustimmen	Ich bin Studentin ohne Spezialisierung
90	Student:in der Medizin	NaN	5-10 Jahre	Wöchentlich	Erklären von komplexeren Sachverhalten (zB zum Verständnis von Klausurfragen oder während der Famulatur)	2 - eher nicht relevant	5 - sehr relevant	5 - sehr relevant	4 - eher relevant	5 - sehr relevant	5 - sehr relevant	5 - sehr relevant	5 - sehr relevant	Erkennung von selten Erkrankungen. leider sind derzeitige Sprachmodelle hier noch nicht ausreichend.	4	Es gibt bereits einen spürbaren Einfluss	4	2	Verringerung	Nein	Klärung von datenschutzrechtlichen Fragen, Schulung des Personals	Gleich dem der schlechtesten Spezialisten	Besser als dem eines durchschnittlichen Spezialisten	Ja	1	Nicht in Top 3	3	Nicht in Top 3	2	Nicht in Top 3	Nicht in Top 3	Nicht in Top 3	Nicht in Top 3	2	1	Nicht in Top 3	3	Nicht in Top 3	Nicht in Top 3	Nicht in Top 3	Nicht in Top 3	Nicht in Top 3	Verwaltung und Ärztinnen	5	Sie würden im Durchschnitt stärker zustimmen	NaN
91	Student:in der Medizin	NaN	NaN	Wöchentlich	Recherche für die Forschung	5 - sehr relevant	2 - eher nicht relevant	3 - neutral	4 - eher relevant	4 - eher relevant	4 - eher relevant	3 - neutral	4 - eher relevant	NaN	4	NaN	2	3	Verringerung	Ich bin mir nicht sicher	Klare Einführung des Personals über Funktionsweise und Anwendungsgebiete	Gleich dem eines durchschnittlichen Spezialisten	Besser als dem eines durchschnittlichen Spezialisten	Ja	3	2	Nicht in Top 3	Nicht in Top 3	1	Nicht in Top 3	Nicht in Top 3	Nicht in Top 3	Nicht in Top 3	3	2	Nicht in Top 3	1	Nicht in Top 3	Nicht in Top 3	Nicht in Top 3	Nicht in Top 3	Nicht in Top 3	Tendenziell Pflege und Ärzte	2	Sie würden im Durchschnitt eine ähnliche Antwort geben	NaN
92	Student:in der Medizin	NaN	NaN	Monatlich	NaN	1 - überhaupt nicht relevant	4 - eher relevant	5 - sehr relevant	1 - überhaupt nicht relevant	1 - überhaupt nicht relevant	1 - überhaupt nicht relevant	1 - überhaupt nicht relevant	1 - überhaupt nicht relevant	NaN	3	Es gibt bereits einen spürbaren Einfluss	4	5	Verringerung	Nein		Besser als dem eines durchschnittlichen Spezialisten	Gleich dem der besten Spezialisten	Ja	Nicht in Top 3	Nicht in Top 3	Nicht in Top 3	3	Nicht in Top 3	2	1	Nicht in Top 3	Nicht in Top 3	Nicht in Top 3	Nicht in Top 3	3	2	Nicht in Top 3	1	Nicht in Top 3	Nicht in Top 3	Nicht in Top 3	ÄrztInnen	4	Sie würden im Durchschnitt eine ähnliche Antwort geben	NaN
93	Ärztin / Arzt	HNO	NaN	Wöchentlich	Interpretation Laborbefunde, Nachschlagen von Antibiotika	2 - eher nicht relevant	4 - eher relevant	4 - eher relevant	5 - sehr relevant	5 - sehr relevant	5 - sehr relevant	5 - sehr relevant	5 - sehr relevant	NaN	4	NaN	2	2	Keine Änderung	Nein	Erarbeitung von SOPs, aus welchen hervorgeht für was und in welchem Rahmen diese Modelle genutzt werden dürfen. Erarbeitung von Datenschutzrichtlinien im Umgang it diesen Modellen. Angebot von Kursen.	Gleich dem eines durchschnittlichen Spezialisten	Gleich dem der besten Spezialisten	Ja	3	Nicht in Top 3	Nicht in Top 3	2	1	Nicht in Top 3	Nicht in Top 3	Nicht in Top 3	Nicht in Top 3	2	1	Nicht in Top 3	Nicht in Top 3	3	Nicht in Top 3	Nicht in Top 3	Nicht in Top 3	Nicht in Top 3	Verwaltungspersonal, Ärzte insbesondere in der Radiologie und Pathologie	4	Sie würden im Durchschnitt stärker widersprechen	NaN
94	Student:in der Medizin	NaN	NaN	Wöchentlich	NaN	3 - neutral	4 - eher relevant	4 - eher relevant	2 - eher nicht relevant	3 - neutral	2 - eher nicht relevant	4 - eher relevant	4 - eher relevant	NaN	2	Es gibt bereits einen spürbaren Einfluss	4	5	Verringerung	Ich bin mir nicht sicher	Anwendungsgebiete definieren	Gleich dem der besten Spezialisten	Besser als dem eines durchschnittlichen Spezialisten	Ja	2	Nicht in Top 3	3	Nicht in Top 3	1	Nicht in Top 3	Nicht in Top 3	Nicht in Top 3	Nicht in Top 3	Nicht in Top 3	Nicht in Top 3	2	3	1	2	Nicht in Top 3	Nicht in Top 3	Nicht in Top 3	Verwaltungspersonal, Ärzte	3	Sie würden im Durchschnitt stärker widersprechen	NaN
95	Student:in der Medizin	NaN	NaN	Monatlich	NaN	4 - eher relevant	1 - überhaupt nicht relevant	4 - eher relevant	5 - sehr relevant	5 - sehr relevant	5 - sehr relevant	4 - eher relevant	4 - eher relevant	NaN	2	5-10 Jahre	3	3	Keine Änderung	Ich bin mir nicht sicher	NaN	Gleich dem der besten Spezialisten	Gleich dem der besten Spezialisten	Ich bin mir nicht sicher	Nicht in Top 3	Nicht in Top 3	Nicht in Top 3	1	2	Nicht in Top 3	3	Nicht in Top 3	Nicht in Top 3	Nicht in Top 3	1	2	2	1	Nicht in Top 3	3	Nicht in Top 3	Nicht in Top 3	Pathologen	4	Sie würden im Durchschnitt eine ähnliche Antwort geben	NaN
96	Student:in der Medizin	NaN	NaN	Wöchentlich	Schriftliche Arbeiten, zur Informationsbeschafung	3 - neutral	1 - überhaupt nicht relevant	1 - überhaupt nicht relevant	3 - neutral	1 - überhaupt nicht relevant	1 - überhaupt nicht relevant	1 - überhaupt nicht relevant	1 - überhaupt nicht relevant	NaN	3	NaN	5	5	Verringerung	Nein	Bessere Digitalisierung	Gleich dem eines durchschnittlichen Spezialisten	Gleich dem der besten Spezialisten	Ja	Nicht in Top 3	Nicht in Top 3	2	3	1	Nicht in Top 3	Nicht in Top 3	Nicht in Top 3	Nicht in Top 3	Nicht in Top 3	Nicht in Top 3	1	Nicht in Top 3	3	2	Nicht in Top 3	Nicht in Top 3	Nicht in Top 3	Verwaltung	4	Sie würden im Durchschnitt stärker zustimmen	NaN
97	Student:in der Medizin	NaN	NaN	Täglich	Fragen stellen, Dinge erklären lassen, Sätze formulieren oder überprüfen lassen	4 - eher relevant	2 - eher nicht relevant	4 - eher relevant	5 - sehr relevant	5 - sehr relevant	5 - sehr relevant	3 - neutral	4 - eher relevant	NaN	4	5-10 Jahre	2	3	Keine Änderung	Nein	Schulungen	Besser als dem eines durchschnittlichen Spezialisten	Besser als dem eines durchschnittlichen Spezialisten	Nein	Nicht in Top 3	Nicht in Top 3	Nicht in Top 3	1	3	Nicht in Top 3	Nicht in Top 3	2	Nicht in Top 3	3	Nicht in Top 3	Nicht in Top 3	Nicht in Top 3	2	Nicht in Top 3	1	Nicht in Top 3	Nicht in Top 3	Verwaltungspersonal	4	Sie würden im Durchschnitt stärker widersprechen	NaN
98	Student:in der Medizin	NaN	5-10 Jahre	Täglich	Lernen, Abfragen, Verfassen von Anschreiben, Verfassen von Arztbriefen	4 - eher relevant	4 - eher relevant	3 - neutral	4 - eher relevant	3 - neutral	4 - eher relevant	5 - sehr relevant	5 - sehr relevant	NaN	5	NaN	5	3	Verringerung	Nein	NaN	Besser als dem eines durchschnittlichen Spezialisten	Gleich dem eines durchschnittlichen Spezialisten	Ja	1	2	2	1	1	1	1	2	Nicht in Top 3	1	Nicht in Top 3	3	Nicht in Top 3	Nicht in Top 3	Nicht in Top 3	3	2	3	Ärzte	5	Sie würden im Durchschnitt eine ähnliche Antwort geben	NaN
99	Student:in der Medizin	NaN	NaN	Täglich	Dissertation, allgemeine Fragen	4 - eher relevant	4 - eher relevant	4 - eher relevant	5 - sehr relevant	4 - eher relevant	4 - eher relevant	4 - eher relevant	5 - sehr relevant	NaN	3	NaN	3	3	Keine Änderung	Nein	NaN	Gleich dem eines durchschnittlichen Spezialisten	Besser als dem der besten Spezialisten	Ich bin mir nicht sicher	Nicht in Top 3	Nicht in Top 3	Nicht in Top 3	3	1	2	Nicht in Top 3	Nicht in Top 3	Nicht in Top 3	Nicht in Top 3	Nicht in Top 3	Nicht in Top 3	Nicht in Top 3	Nicht in Top 3	1	2	Nicht in Top 3	3	Verwaltungspersonal	4	Sie würden im Durchschnitt stärker widersprechen	NaN
100	Ärztin / Arzt	Orthopädie und Unfallchirurgie	NaN	Nie	NaN	4 - eher relevant	2 - eher nicht relevant	4 - eher relevant	5 - sehr relevant	5 - sehr relevant	5 - sehr relevant	2 - eher nicht relevant	4 - eher relevant	NaN	1	NaN	3	3	Keine Änderung	Nein	Jetzt schon auf Spracherkennungssoftware umsteigen	Gleich dem eines durchschnittlichen Spezialisten	Besser als dem der besten Spezialisten	Ja	3	Nicht in Top 3	Nicht in Top 3	Nicht in Top 3	1	2	Nicht in Top 3	Nicht in Top 3	Nicht in Top 3	Nicht in Top 3	2	1	3	2	1	Nicht in Top 3	Nicht in Top 3	Nicht in Top 3	Ärztinnen und Verwaltung	3	Sie würden im Durchschnitt eine ähnliche Antwort geben	NaN
101	Student:in der Medizin	NaN	NaN	Wöchentlich	Beantwortung jeglicher Fragen, die mir in den Kopf kommen, medizinisch wie nicht-medizinisch	4 - eher relevant	1 - überhaupt nicht relevant	2 - eher nicht relevant	2 - eher nicht relevant	1 - überhaupt nicht relevant	1 - überhaupt nicht relevant	1 - überhaupt nicht relevant	1 - überhaupt nicht relevant	NaN	3	NaN	2	4	Verringerung	Nein	Praxisorientierte Schulungen des Personals	Besser als dem eines durchschnittlichen Spezialisten	Besser als dem eines durchschnittlichen Spezialisten	Ja	Nicht in Top 3	Nicht in Top 3	Nicht in Top 3	3	1	Nicht in Top 3	2	Nicht in Top 3	Nicht in Top 3	Nicht in Top 3	1	Nicht in Top 3	1	Nicht in Top 3	3	2	Nicht in Top 3	Nicht in Top 3	Ärzte	5	Sie würden im Durchschnitt stärker widersprechen	NaN
102	Student:in der Medizin	NaN	NaN	Nie	NaN	3 - neutral	1 - überhaupt nicht relevant	2 - eher nicht relevant	4 - eher relevant	4 - eher relevant	4 - eher relevant	2 - eher nicht relevant	2 - eher nicht relevant	NaN	4	NaN	5	5	Keine Änderung	Nein	Datenschutz verbessern	Gleich dem der besten Spezialisten	Gleich dem der besten Spezialisten	Nein	3	2	Nicht in Top 3	Nicht in Top 3	1	1	Nicht in Top 3	Nicht in Top 3	Nicht in Top 3	Nicht in Top 3	1	2	Nicht in Top 3	3	2	Nicht in Top 3	3	Nicht in Top 3	Verwaltung	1	Sie würden im Durchschnitt stärker widersprechen	NaN
103	Student:in der Medizin	NaN	NaN	Täglich	Schnelle und einfache Erklärungen für komplexere Zusammenhänge.	5 - sehr relevant	2 - eher nicht relevant	5 - sehr relevant	5 - sehr relevant	5 - sehr relevant	5 - sehr relevant	4 - eher relevant	5 - sehr relevant	NaN	3	NaN	4	5	Keine Änderung	Nein	NaN	Gleich dem der schlechtesten Spezialisten	Gleich dem eines durchschnittlichen Spezialisten	Ja	Nicht in Top 3	Nicht in Top 3	Nicht in Top 3	2	1	Nicht in Top 3	3	Nicht in Top 3	Nicht in Top 3	Nicht in Top 3	Nicht in Top 3	Nicht in Top 3	Nicht in Top 3	3	1	2	Nicht in Top 3	Nicht in Top 3	Verwaltungspersonal	5	Sie würden im Durchschnitt eine ähnliche Antwort geben	NaN
104	Student:in der Medizin	NaN	NaN	Wöchentlich	NaN	1 - überhaupt nicht relevant	4 - eher relevant	4 - eher relevant	4 - eher relevant	5 - sehr relevant	5 - sehr relevant	4 - eher relevant	5 - sehr relevant	NaN	3	NaN	2	2	Keine Änderung	Ich bin mir nicht sicher	Teachings anbieten, Sprachmodelle frühzeitig in die Klinik integrieren	Gleich dem der besten Spezialisten	Besser als dem eines durchschnittlichen Spezialisten	Ja	Nicht in Top 3	Nicht in Top 3	3	Nicht in Top 3	1	Nicht in Top 3	2	Nicht in Top 3	Nicht in Top 3	1	Nicht in Top 3	Nicht in Top 3	2	Nicht in Top 3	3	Nicht in Top 3	Nicht in Top 3	Nicht in Top 3	Ärztinnen/Ärzte	4	Sie würden im Durchschnitt eine ähnliche Antwort geben	NaN
105	Student:in der Medizin	NaN	NaN	Monatlich	NaN	4 - eher relevant	1 - überhaupt nicht relevant	1 - überhaupt nicht relevant	4 - eher relevant	4 - eher relevant	2 - eher nicht relevant	2 - eher nicht relevant	4 - eher relevant	NaN	4	NaN	1	1	Keine Änderung	Ja	NaN	Gleich dem eines durchschnittlichen Spezialisten	Gleich dem der besten Spezialisten	Ja	Nicht in Top 3	Nicht in Top 3	2	3	1	Nicht in Top 3	Nicht in Top 3	Nicht in Top 3	Nicht in Top 3	Nicht in Top 3	1	Nicht in Top 3	Nicht in Top 3	3	1	2	Nicht in Top 3	Nicht in Top 3	Verwaltungspersonal	3	Sie würden im Durchschnitt stärker widersprechen	NaN
106	Student:in der Medizin	NaN	NaN	Wöchentlich	NaN	2 - eher nicht relevant	3 - neutral	4 - eher relevant	5 - sehr relevant	5 - sehr relevant	4 - eher relevant	2 - eher nicht relevant	2 - eher nicht relevant	NaN	3	5-10 Jahre	2	3	Keine Änderung	Ich bin mir nicht sicher	Schulungen, Fachpersonal holen	Gleich dem eines durchschnittlichen Spezialisten	Besser als dem eines durchschnittlichen Spezialisten	Ja	Nicht in Top 3	Nicht in Top 3	3	1	2	Nicht in Top 3	Nicht in Top 3	Nicht in Top 3	Nicht in Top 3	3	Nicht in Top 3	Nicht in Top 3	1	Nicht in Top 3	2	Nicht in Top 3	Nicht in Top 3	Nicht in Top 3	Pflege, Ärztinnen	4	Sie würden im Durchschnitt eine ähnliche Antwort geben	NaN
107	Student:in der Medizin	NaN	NaN	Nie	NaN	3 - neutral	1 - überhaupt nicht relevant	4 - eher relevant	3 - neutral	4 - eher relevant	2 - eher nicht relevant	4 - eher relevant	3 - neutral	NaN	2	5-10 Jahre	1	2	Verringerung	Nein	Keine Lösungen fallen mir ein	Gleich dem eines durchschnittlichen Spezialisten	Gleich dem der schlechtesten Spezialisten	Nein	Nicht in Top 3	Nicht in Top 3	Nicht in Top 3	Nicht in Top 3	1	3	Nicht in Top 3	2	Nicht in Top 3	Nicht in Top 3	Nicht in Top 3	Nicht in Top 3	Nicht in Top 3	2	3	Nicht in Top 3	1	Nicht in Top 3	Verwaltungspersonal	2	Sie würden im Durchschnitt eine ähnliche Antwort geben	NaN
108	Student:in der Medizin	NaN	NaN	Monatlich	NaN	5 - sehr relevant	3 - neutral	4 - eher relevant	3 - neutral	5 - sehr relevant	5 - sehr relevant	4 - eher relevant	5 - sehr relevant	NaN	3	5-10 Jahre	2	3	Verringerung	Nein	frühe Einführung in das Arbeiten mit Sprachmodellen und Akzeptanz anstatt von Verachtung gegenüber des Arbeitens mit bspw. ChatGPT	Besser als dem eines durchschnittlichen Spezialisten	Gleich dem eines durchschnittlichen Spezialisten	Ja	Nicht in Top 3	3	Nicht in Top 3	2	1	Nicht in Top 3	Nicht in Top 3	Nicht in Top 3	Nicht in Top 3	2	Nicht in Top 3	Nicht in Top 3	Nicht in Top 3	1	3	Nicht in Top 3	Nicht in Top 3	Nicht in Top 3	Pflege und Ärzte	4	Sie würden im Durchschnitt stärker zustimmen	NaN
109	Ärztin / Arzt	hno	10-20 Jahre	Täglich	Dokumentation, Emails, Übersetzung	1 - überhaupt nicht relevant	1 - überhaupt nicht relevant	1 - überhaupt nicht relevant	5 - sehr relevant	5 - sehr relevant	5 - sehr relevant	5 - sehr relevant	5 - sehr relevant	NaN	4	Es gibt bereits einen spürbaren Einfluss	5	5	Verringerung	Ja	NaN	Gleich dem der besten Spezialisten	Gleich dem der besten Spezialisten	Ja	Nicht in Top 3	Nicht in Top 3	1	Nicht in Top 3	1	3	3	Nicht in Top 3	Nicht in Top 3	2	1	2	1	3	1	1	Nicht in Top 3	Nicht in Top 3	Verwaltung, Ärzte	2	Sie würden im Durchschnitt stärker widersprechen	NaN
110	Student:in der Medizin	Psychiatrie, Neurologie	NaN	Nie	NaN	2 - eher nicht relevant	3 - neutral	4 - eher relevant	5 - sehr relevant	5 - sehr relevant	4 - eher relevant	4 - eher relevant	5 - sehr relevant	NaN	1	NaN	5	5	Keine Änderung	Ja	Schulungen	Gleich dem der schlechtesten Spezialisten	Gleich dem der besten Spezialisten	Ja	Nicht in Top 3	Nicht in Top 3	Nicht in Top 3	Nicht in Top 3	1	2	3	Nicht in Top 3	Nicht in Top 3	Nicht in Top 3	1	2	3	3	Nicht in Top 3	1	Nicht in Top 3	Nicht in Top 3	Ärztinnen und Ärzte	4	Sie würden im Durchschnitt eine ähnliche Antwort geben	NaN
111	Student:in der Medizin	NaN	5-10 Jahre	Nie	NaN	5 - sehr relevant	2 - eher nicht relevant	4 - eher relevant	5 - sehr relevant	5 - sehr relevant	5 - sehr relevant	4 - eher relevant	5 - sehr relevant	NaN	3	NaN	3	5	Verringerung	Ich bin mir nicht sicher	Kurse für Mitarbeiter anbieten	Gleich dem der besten Spezialisten	Besser als dem der besten Spezialisten	Ja	3	Nicht in Top 3	2	Nicht in Top 3	1	Nicht in Top 3	Nicht in Top 3	Nicht in Top 3	Nicht in Top 3	Nicht in Top 3	Nicht in Top 3	2	1	Nicht in Top 3	2	3	Nicht in Top 3	Nicht in Top 3	Ärzte, insbesondere Radiologie	4	Sie würden im Durchschnitt stärker widersprechen	NaN
112	Verwaltungsmitarbeiter:in	NaN	NaN	Täglich	Alles - Als Denkhilfe, zur Diskussion von Aufgabenstellungen, zur E-Mail Formulierung, Übersetzer, Zusammenfassungen - kurzum als persönlichen Assistenten (nur Kaffe kann das Sprachmodell noch nicht kochen)	5 - sehr relevant	5 - sehr relevant	5 - sehr relevant	5 - sehr relevant	5 - sehr relevant	5 - sehr relevant	5 - sehr relevant	5 - sehr relevant	Zur effektiveren Zusammenarbeit mit Kolleginnen und Kollegen.	5	Es gibt bereits einen spürbaren Einfluss	5	5	Verringerung	Nein	Sich radikal ändern und erkennen, dass nicht mehr 19XX ist, sondern inzwischen ein neus Jahrtausend begonnen hat.	Gleich dem der besten Spezialisten	Gleich dem der besten Spezialisten	Ja	2	Nicht in Top 3	3	Nicht in Top 3	Nicht in Top 3	Nicht in Top 3	Nicht in Top 3	1	Nicht in Top 3	2	1	3	Nicht in Top 3	Nicht in Top 3	Nicht in Top 3	Nicht in Top 3	Nicht in Top 3	2	Verwaltungspersonal - leider ist diese Frage unglücklich gestellt. Denn jede Berufsgruppe wird enorm passiv oder aktiv von der Einführung von Sprachmodellen betroffen sein. Beim Veraltungspersonal bedeutet das das Ende ihrer Tätigkeit, was eine starke Änderung ist, während sich die Arbeit bei med. Personal ändern wird, aber erst Roboter tatächlich eine Konkurrenz bedeuten.	5	Sie würden im Durchschnitt stärker widersprechen	Vielen Dank für die Umfrage, die die Aufmerksamkeit auf Sprachmodelle erhöht. Allerdings sind in meinen Augen einige Fragen schwierig und unglücklcih gestellt. Besser wären Fallbeispiele. Der Großteil der der Mitarbeitenden im unserem Klinikum hat ChatGPT höchstens mal in den Nachrichten gehört. Diese Personen können höchstens raten, welchen Einfluss Sprachmodelle habe, da sie nicht die geringste…
113	Student:in der Medizin	NaN	NaN	Nie	NaN	4 - eher relevant	2 - eher nicht relevant	4 - eher relevant	5 - sehr relevant	5 - sehr relevant	4 - eher relevant	4 - eher relevant	4 - eher relevant	NaN	1	NaN	2	3	Verringerung	Ich bin mir nicht sicher	Schulungen	Gleich dem der besten Spezialisten	Besser als dem der besten Spezialisten	Ich bin mir nicht sicher	Nicht in Top 3	Nicht in Top 3	2	Nicht in Top 3	1	Nicht in Top 3	3	Nicht in Top 3	Nicht in Top 3	1	Nicht in Top 3	Nicht in Top 3	Nicht in Top 3	2	3	Nicht in Top 3	Nicht in Top 3	Nicht in Top 3	Ärzte, Pflegepersonal	4	Sie würden im Durchschnitt eine ähnliche Antwort geben	NaN
114	Ärztin / Arzt	Neurologie	NaN	Monatlich	Forschung: Texte kürzen/verbessern lassen, Mails schreiben lassen	1 - überhaupt nicht relevant	1 - überhaupt nicht relevant	1 - überhaupt nicht relevant	1 - überhaupt nicht relevant	1 - überhaupt nicht relevant	2 - eher nicht relevant	1 - überhaupt nicht relevant	1 - überhaupt nicht relevant	NaN	2	NaN	4	4	Verringerung	Nein	NaN	Besser als dem eines durchschnittlichen Spezialisten	Besser als dem eines durchschnittlichen Spezialisten	Ich bin mir nicht sicher	2	3	Nicht in Top 3	Nicht in Top 3	1	Nicht in Top 3	Nicht in Top 3	Nicht in Top 3	Nicht in Top 3	1	Nicht in Top 3	Nicht in Top 3	3	2	Nicht in Top 3	Nicht in Top 3	Nicht in Top 3	Nicht in Top 3	Schreibkräfte / Sekretariate + Verwaltungspersonal	3	Sie würden im Durchschnitt eine ähnliche Antwort geben	Bei der Priorisierung der Fragen (Top 1-3) wählen, habe ich bei manchen Antwortoptionen nicht verstanden, was damit gemeint sein soll. Da hat man gemerkt, dass die Ersteller:innen ein Konzept im Kopf haben (z.B. BlackBox der Diagnose), aber es war nicht ausformuliert, was genau damit gemeint sein soll.
115	Student:in der Medizin	NaN	NaN	Wöchentlich	Als Student vor allem um schnell antworten auf Fragen zu bekommen, für die man sonst länger nachschlagen müsste	2 - eher nicht relevant	3 - neutral	5 - sehr relevant	5 - sehr relevant	5 - sehr relevant	3 - neutral	4 - eher relevant	4 - eher relevant	NaN	3	5-10 Jahre	3	4	Verringerung	Ich bin mir nicht sicher	NaN	Gleich dem der besten Spezialisten	Gleich dem der schlechtesten Spezialisten	Ja	Nicht in Top 3	Nicht in Top 3	2	3	1	Nicht in Top 3	Nicht in Top 3	Nicht in Top 3	Nicht in Top 3	Nicht in Top 3	Nichr in Top 3	2	1	Nicht in Top 3	2	3	Nicht in Top 3	Nicht in Top 3	Zunächst einfachere Aufgaben	3	Sie würden im Durchschnitt eine ähnliche Antwort geben	NaN
116	Student:in der Medizin	NaN	10-20 Jahre	Ich bin mir nicht sicher	NaN	3 - neutral	2 - eher nicht relevant	4 - eher relevant	2 - eher nicht relevant	5 - sehr relevant	4 - eher relevant	3 - neutral	4 - eher relevant	NaN	2	5-10 Jahre	3	4	Verringerung	Nein	Intensive Weiterbildung und Auseinandersetzung mit der Technik, Schulung des Personals und der Studierenden	Gleich dem eines durchschnittlichen Spezialisten	Besser als dem eines durchschnittlichen Spezialisten	Ja	3	Nicht in Top 3	Nicht in Top 3	1	2	Nicht in Top 3	Nicht in Top 3	Nicht in Top 3	Nicht in Top 3	Nicht in Top 3	1	2	Nicht in Top 3	1	2	3	Nicht in Top 3	Nicht in Top 3	Verwaltungspersonal	3	Sie würden im Durchschnitt eine ähnliche Antwort geben	NaN
117	Verwaltungsmitarbeiter:in	NaN	5-10 Jahre	Ich bin mir nicht sicher	Mails verfassen, Briefe schreiben	1 - überhaupt nicht relevant	1 - überhaupt nicht relevant	1 - überhaupt nicht relevant	3 - neutral	1 - überhaupt nicht relevant	1 - überhaupt nicht relevant	1 - überhaupt nicht relevant	1 - überhaupt nicht relevant	NaN	2	>10 Jahre	3	3	Verringerung	Nein	NaN	Besser als dem eines durchschnittlichen Spezialisten	Besser als dem eines durchschnittlichen Spezialisten	Ja	Nicht in Top 3	Nicht in Top 3	2	3	1	Nicht in Top 3	Nicht in Top 3	Nicht in Top 3	Nicht in Top 3	Nicht in Top 3	1	2	Nicht in Top 3	1	3	Nicht in Top 3	2	Nicht in Top 3	Pflegepersonal	3	Sie würden im Durchschnitt eine ähnliche Antwort geben	NaN
118	Student:in der Medizin	NaN	NaN	Monatlich	NaN	3 - neutral	1 - überhaupt nicht relevant	4 - eher relevant	4 - eher relevant	4 - eher relevant	3 - neutral	4 - eher relevant	4 - eher relevant	NaN	3	NaN	2	1	Keine Änderung	Nein	Experten benennen und ausbilden, die dann wiederum Schulungen anbieten können	Gleich dem eines durchschnittlichen Spezialisten	Besser als dem eines durchschnittlichen Spezialisten	Ja	Nicht in Top 3	1	2	3	Nicht in Top 3	Nicht in Top 3	Nicht in Top 3	Nicht in Top 3	Nicht in Top 3	2	Nicht in Top 3	Nicht in Top 3	Nicht in Top 3	1	3	Nicht in Top 3	Nicht in Top 3	Nicht in Top 3	Ärzte & Verwaltungspersonal	2	Sie würden im Durchschnitt stärker widersprechen	NaN
119	Ärztin / Arzt	Psychiatrie und Psychotherapie	NaN	Täglich	NaN	1 - überhaupt nicht relevant	1 - überhaupt nicht relevant	1 - überhaupt nicht relevant	5 - sehr relevant	5 - sehr relevant	1 - überhaupt nicht relevant	1 - überhaupt nicht relevant	1 - überhaupt nicht relevant	NaN	1	Es gibt bereits einen spürbaren Einfluss	1	1	Keine Änderung	Nein	Rechtzeitig den Datenschutz klären, rechtzeitig Schulungen vornehmen, rechtzeitig die richtige Software auswählen. Überstunden in Zusammenhang mit der Einführung genehmigen.	Gleich dem eines durchschnittlichen Spezialisten	Gleich dem der besten Spezialisten	Ja	Nicht in Top 3	Nicht in Top 3	Nicht in Top 3	2	1	3	Nicht in Top 3	Nicht in Top 3	Nicht in Top 3	1	2	Nicht in Top 3	3	NaN	NaN	Nicht in Top 3	Nicht in Top 3	Nicht in Top 3	Ärzte/Ärztinnen	3	Sie würden im Durchschnitt stärker widersprechen	NaN
